# Supplementary material for: Quantum error-correction using humming sparrow optimization based self-adaptive deep cnn noise correction module
Source: Sci Rep. 2024 Jun 21;14:14289. doi: 10.1038/s41598-024-65182-2 (PMC11192916; doi:10.1038/s41598-024-65182-2)
Supplement: Supplementary file 1 — Supplementary Information. [file 41598_2024_65182_MOESM1_ESM.zip]

Archive with 3 entries (3 files):
- DATA SET.pdf
- Features.csv
- labels.csv
