# Supplementary material for: Quantum error-correction using humming sparrow optimization based self-adaptive deep cnn noise correction module
Source: Sci Rep. 2024 Jun 21;14:14289. doi: 10.1038/s41598-024-65182-2 (PMC11192916; doi:10.1038/s41598-024-65182-2)
Supplement: Supplementary file 1 — Supplementary Information. [file 41598_2024_65182_MOESM1_ESM.zip › Features.csv]

1.177256042427851646e-01	1.177256042427851646e-01	1.177256042427851646e-01	1.177256042427851646e-01	1.177256042427851646e-01	1.177256042427851646e-01	1.177256042427851646e-01	1.177256042427851646e-01	1.177256042427851646e-01	1.177256042427851646e-01	1.177256042427851646e-01	1.177256042427851646e-01
1.192670671051345305e-01	1.192670671051345305e-01	1.192670671051345305e-01	1.192670671051345305e-01	1.192670671051345305e-01	1.192670671051345305e-01	1.192670671051345305e-01	1.192670671051345305e-01	1.192670671051345305e-01	1.192670671051345305e-01	1.192670671051345305e-01	1.192670671051345305e-01
1.179005046261874246e-01	1.179005046261874246e-01	1.179005046261874246e-01	1.179005046261874246e-01	1.179005046261874246e-01	1.179005046261874246e-01	1.179005046261874246e-01	1.179005046261874246e-01	1.179005046261874246e-01	1.179005046261874246e-01	1.179005046261874246e-01	1.179005046261874246e-01
1.185713263261471140e-01	1.185713263261471140e-01	1.185713263261471140e-01	1.185713263261471140e-01	1.185713263261471140e-01	1.185713263261471140e-01	1.185713263261471140e-01	1.185713263261471140e-01	1.185713263261471140e-01	1.185713263261471140e-01	1.185713263261471140e-01	1.185713263261471140e-01
3.761740934403695613e-01	3.761740934403695613e-01	3.761740934403695613e-01	3.761740934403695613e-01	3.761740934403695613e-01	3.761740934403695613e-01	3.761740934403695613e-01	3.761740934403695613e-01	3.761740934403695613e-01	3.761740934403695613e-01	3.761740934403695613e-01	3.761740934403695613e-01
3.768887392630733135e-01	3.768887392630733135e-01	3.768887392630733135e-01	3.768887392630733135e-01	3.768887392630733135e-01	3.768887392630733135e-01	3.768887392630733135e-01	3.768887392630733135e-01	3.768887392630733135e-01	3.768887392630733135e-01	3.768887392630733135e-01	3.768887392630733135e-01
3.771674425470129544e-01	3.771674425470129544e-01	3.771674425470129544e-01	3.771674425470129544e-01	3.771674425470129544e-01	3.771674425470129544e-01	3.771674425470129544e-01	3.771674425470129544e-01	3.771674425470129544e-01	3.771674425470129544e-01	3.771674425470129544e-01	3.771674425470129544e-01
3.766373781525401143e-01	3.766373781525401143e-01	3.766373781525401143e-01	3.766373781525401143e-01	3.766373781525401143e-01	3.766373781525401143e-01	3.766373781525401143e-01	3.766373781525401143e-01	3.766373781525401143e-01	3.766373781525401143e-01	3.766373781525401143e-01	3.766373781525401143e-01
3.761288478640042454e-01	3.761288478640042454e-01	3.761288478640042454e-01	3.761288478640042454e-01	3.761288478640042454e-01	3.761288478640042454e-01	3.761288478640042454e-01	3.761288478640042454e-01	3.761288478640042454e-01	3.761288478640042454e-01	3.761288478640042454e-01	3.761288478640042454e-01
3.762745590840979037e-01	3.762745590840979037e-01	3.762745590840979037e-01	3.762745590840979037e-01	3.762745590840979037e-01	3.762745590840979037e-01	3.762745590840979037e-01	3.762745590840979037e-01	3.762745590840979037e-01	3.762745590840979037e-01	3.762745590840979037e-01	3.762745590840979037e-01
3.771166810700077865e-01	3.771166810700077865e-01	3.771166810700077865e-01	3.771166810700077865e-01	3.771166810700077865e-01	3.771166810700077865e-01	3.771166810700077865e-01	3.771166810700077865e-01	3.771166810700077865e-01	3.771166810700077865e-01	3.771166810700077865e-01	3.771166810700077865e-01
3.643913904896614597e-01	3.643913904896614597e-01	3.643913904896614597e-01	3.643913904896614597e-01	3.643913904896614597e-01	3.643913904896614597e-01	3.643913904896614597e-01	3.643913904896614597e-01	3.643913904896614597e-01	3.643913904896614597e-01	3.643913904896614597e-01	3.643913904896614597e-01
3.650884262285555293e-01	3.650884262285555293e-01	3.650884262285555293e-01	3.650884262285555293e-01	3.650884262285555293e-01	3.650884262285555293e-01	3.650884262285555293e-01	3.650884262285555293e-01	3.650884262285555293e-01	3.650884262285555293e-01	3.650884262285555293e-01	3.650884262285555293e-01
3.649883589082358881e-01	3.649883589082358881e-01	3.649883589082358881e-01	3.649883589082358881e-01	3.649883589082358881e-01	3.649883589082358881e-01	3.649883589082358881e-01	3.649883589082358881e-01	3.649883589082358881e-01	3.649883589082358881e-01	3.649883589082358881e-01	3.649883589082358881e-01
6.941341814648727127e-01	6.941341814648727127e-01	6.941341814648727127e-01	6.941341814648727127e-01	6.941341814648727127e-01	6.941341814648727127e-01	6.941341814648727127e-01	6.941341814648727127e-01	6.941341814648727127e-01	6.941341814648727127e-01	6.941341814648727127e-01	6.941341814648727127e-01
6.935548219332455799e-01	6.935548219332455799e-01	6.935548219332455799e-01	6.935548219332455799e-01	6.935548219332455799e-01	6.935548219332455799e-01	6.935548219332455799e-01	6.935548219332455799e-01	6.935548219332455799e-01	6.935548219332455799e-01	6.935548219332455799e-01	6.935548219332455799e-01
6.937331585329181705e-01	6.937331585329181705e-01	6.937331585329181705e-01	6.937331585329181705e-01	6.937331585329181705e-01	6.937331585329181705e-01	6.937331585329181705e-01	6.937331585329181705e-01	6.937331585329181705e-01	6.937331585329181705e-01	6.937331585329181705e-01	6.937331585329181705e-01
6.935041710021737638e-01	6.935041710021737638e-01	6.935041710021737638e-01	6.935041710021737638e-01	6.935041710021737638e-01	6.935041710021737638e-01	6.935041710021737638e-01	6.935041710021737638e-01	6.935041710021737638e-01	6.935041710021737638e-01	6.935041710021737638e-01	6.935041710021737638e-01
6.948259233309803662e-01	6.948259233309803662e-01	6.948259233309803662e-01	6.948259233309803662e-01	6.948259233309803662e-01	6.948259233309803662e-01	6.948259233309803662e-01	6.948259233309803662e-01	6.948259233309803662e-01	6.948259233309803662e-01	6.948259233309803662e-01	6.948259233309803662e-01
6.932857899866158302e-01	6.932857899866158302e-01	6.932857899866158302e-01	6.932857899866158302e-01	6.932857899866158302e-01	6.932857899866158302e-01	6.932857899866158302e-01	6.932857899866158302e-01	6.932857899866158302e-01	6.932857899866158302e-01	6.932857899866158302e-01	6.932857899866158302e-01
6.948412094040908871e-01	6.948412094040908871e-01	6.948412094040908871e-01	6.948412094040908871e-01	6.948412094040908871e-01	6.948412094040908871e-01	6.948412094040908871e-01	6.948412094040908871e-01	6.948412094040908871e-01	6.948412094040908871e-01	6.948412094040908871e-01	6.948412094040908871e-01
6.949714889770480797e-01	6.949714889770480797e-01	6.949714889770480797e-01	6.949714889770480797e-01	6.949714889770480797e-01	6.949714889770480797e-01	6.949714889770480797e-01	6.949714889770480797e-01	6.949714889770480797e-01	6.949714889770480797e-01	6.949714889770480797e-01	6.949714889770480797e-01
2.788176561522262564e-01	2.788176561522262564e-01	2.788176561522262564e-01	2.788176561522262564e-01	2.788176561522262564e-01	2.788176561522262564e-01	2.788176561522262564e-01	2.788176561522262564e-01	2.788176561522262564e-01	2.788176561522262564e-01	2.788176561522262564e-01	2.788176561522262564e-01
2.782337404935548708e-01	2.782337404935548708e-01	2.782337404935548708e-01	2.782337404935548708e-01	2.782337404935548708e-01	2.782337404935548708e-01	2.782337404935548708e-01	2.782337404935548708e-01	2.782337404935548708e-01	2.782337404935548708e-01	2.782337404935548708e-01	2.782337404935548708e-01
2.793336117013675013e-01	2.793336117013675013e-01	2.793336117013675013e-01	2.793336117013675013e-01	2.793336117013675013e-01	2.793336117013675013e-01	2.793336117013675013e-01	2.793336117013675013e-01	2.793336117013675013e-01	2.793336117013675013e-01	2.793336117013675013e-01	2.793336117013675013e-01
2.787370434480541115e-01	2.787370434480541115e-01	2.787370434480541115e-01	2.787370434480541115e-01	2.787370434480541115e-01	2.787370434480541115e-01	2.787370434480541115e-01	2.787370434480541115e-01	2.787370434480541115e-01	2.787370434480541115e-01	2.787370434480541115e-01	2.787370434480541115e-01
4.831022403907991869e-01	4.831022403907991869e-01	4.831022403907991869e-01	4.831022403907991869e-01	4.831022403907991869e-01	4.831022403907991869e-01	4.831022403907991869e-01	4.831022403907991869e-01	4.831022403907991869e-01	4.831022403907991869e-01	4.831022403907991869e-01	4.831022403907991869e-01
4.833740861026045721e-01	4.833740861026045721e-01	4.833740861026045721e-01	4.833740861026045721e-01	4.833740861026045721e-01	4.833740861026045721e-01	4.833740861026045721e-01	4.833740861026045721e-01	4.833740861026045721e-01	4.833740861026045721e-01	4.833740861026045721e-01	4.833740861026045721e-01
4.826796722941469886e-01	4.826796722941469886e-01	4.826796722941469886e-01	4.826796722941469886e-01	4.826796722941469886e-01	4.826796722941469886e-01	4.826796722941469886e-01	4.826796722941469886e-01	4.826796722941469886e-01	4.826796722941469886e-01	4.826796722941469886e-01	4.826796722941469886e-01
4.833211989960033428e-01	4.833211989960033428e-01	4.833211989960033428e-01	4.833211989960033428e-01	4.833211989960033428e-01	4.833211989960033428e-01	4.833211989960033428e-01	4.833211989960033428e-01	4.833211989960033428e-01	4.833211989960033428e-01	4.833211989960033428e-01	4.833211989960033428e-01
4.817400089285641673e-01	4.817400089285641673e-01	4.817400089285641673e-01	4.817400089285641673e-01	4.817400089285641673e-01	4.817400089285641673e-01	4.817400089285641673e-01	4.817400089285641673e-01	4.817400089285641673e-01	4.817400089285641673e-01	4.817400089285641673e-01	4.817400089285641673e-01
4.823406135604762501e-01	4.823406135604762501e-01	4.823406135604762501e-01	4.823406135604762501e-01	4.823406135604762501e-01	4.823406135604762501e-01	4.823406135604762501e-01	4.823406135604762501e-01	4.823406135604762501e-01	4.823406135604762501e-01	4.823406135604762501e-01	4.823406135604762501e-01
6.580779743062331599e-01	6.580779743062331599e-01	6.580779743062331599e-01	6.580779743062331599e-01	6.580779743062331599e-01	6.580779743062331599e-01	6.580779743062331599e-01	6.580779743062331599e-01	6.580779743062331599e-01	6.580779743062331599e-01	6.580779743062331599e-01	6.580779743062331599e-01
6.579948191173307093e-01	6.579948191173307093e-01	6.579948191173307093e-01	6.579948191173307093e-01	6.579948191173307093e-01	6.579948191173307093e-01	6.579948191173307093e-01	6.579948191173307093e-01	6.579948191173307093e-01	6.579948191173307093e-01	6.579948191173307093e-01	6.579948191173307093e-01
6.579084874198171118e-01	6.579084874198171118e-01	6.579084874198171118e-01	6.579084874198171118e-01	6.579084874198171118e-01	6.579084874198171118e-01	6.579084874198171118e-01	6.579084874198171118e-01	6.579084874198171118e-01	6.579084874198171118e-01	6.579084874198171118e-01	6.579084874198171118e-01
6.579036676856850896e-01	6.579036676856850896e-01	6.579036676856850896e-01	6.579036676856850896e-01	6.579036676856850896e-01	6.579036676856850896e-01	6.579036676856850896e-01	6.579036676856850896e-01	6.579036676856850896e-01	6.579036676856850896e-01	6.579036676856850896e-01	6.579036676856850896e-01
6.578669140068728050e-01	6.578669140068728050e-01	6.578669140068728050e-01	6.578669140068728050e-01	6.578669140068728050e-01	6.578669140068728050e-01	6.578669140068728050e-01	6.578669140068728050e-01	6.578669140068728050e-01	6.578669140068728050e-01	6.578669140068728050e-01	6.578669140068728050e-01
6.579751867379558528e-01	6.579751867379558528e-01	6.579751867379558528e-01	6.579751867379558528e-01	6.579751867379558528e-01	6.579751867379558528e-01	6.579751867379558528e-01	6.579751867379558528e-01	6.579751867379558528e-01	6.579751867379558528e-01	6.579751867379558528e-01	6.579751867379558528e-01
5.549056777961500035e-03	5.549056777961500035e-03	5.549056777961500035e-03	5.549056777961500035e-03	5.549056777961500035e-03	5.549056777961500035e-03	5.549056777961500035e-03	5.549056777961500035e-03	5.549056777961500035e-03	5.549056777961500035e-03	5.549056777961500035e-03	5.549056777961500035e-03
5.700189193809554813e-03	5.700189193809554813e-03	5.700189193809554813e-03	5.700189193809554813e-03	5.700189193809554813e-03	5.700189193809554813e-03	5.700189193809554813e-03	5.700189193809554813e-03	5.700189193809554813e-03	5.700189193809554813e-03	5.700189193809554813e-03	5.700189193809554813e-03
5.602164275345089366e-03	5.602164275345089366e-03	5.602164275345089366e-03	5.602164275345089366e-03	5.602164275345089366e-03	5.602164275345089366e-03	5.602164275345089366e-03	5.602164275345089366e-03	5.602164275345089366e-03	5.602164275345089366e-03	5.602164275345089366e-03	5.602164275345089366e-03
4.916913808688438449e-03	4.916913808688438449e-03	4.916913808688438449e-03	4.916913808688438449e-03	4.916913808688438449e-03	4.916913808688438449e-03	4.916913808688438449e-03	4.916913808688438449e-03	4.916913808688438449e-03	4.916913808688438449e-03	4.916913808688438449e-03	4.916913808688438449e-03
4.324328585106134229e-03	4.324328585106134229e-03	4.324328585106134229e-03	4.324328585106134229e-03	4.324328585106134229e-03	4.324328585106134229e-03	4.324328585106134229e-03	4.324328585106134229e-03	4.324328585106134229e-03	4.324328585106134229e-03	4.324328585106134229e-03	4.324328585106134229e-03
1.663085706877074077e-01	1.663085706877074077e-01	1.663085706877074077e-01	1.663085706877074077e-01	1.663085706877074077e-01	1.663085706877074077e-01	1.663085706877074077e-01	1.663085706877074077e-01	1.663085706877074077e-01	1.663085706877074077e-01	1.663085706877074077e-01	1.663085706877074077e-01
1.646588224922899690e-01	1.646588224922899690e-01	1.646588224922899690e-01	1.646588224922899690e-01	1.646588224922899690e-01	1.646588224922899690e-01	1.646588224922899690e-01	1.646588224922899690e-01	1.646588224922899690e-01	1.646588224922899690e-01	1.646588224922899690e-01	1.646588224922899690e-01
1.654007552380589163e-01	1.654007552380589163e-01	1.654007552380589163e-01	1.654007552380589163e-01	1.654007552380589163e-01	1.654007552380589163e-01	1.654007552380589163e-01	1.654007552380589163e-01	1.654007552380589163e-01	1.654007552380589163e-01	1.654007552380589163e-01	1.654007552380589163e-01
2.119855987449024426e-01	2.119855987449024426e-01	2.119855987449024426e-01	2.119855987449024426e-01	2.119855987449024426e-01	2.119855987449024426e-01	2.119855987449024426e-01	2.119855987449024426e-01	2.119855987449024426e-01	2.119855987449024426e-01	2.119855987449024426e-01	2.119855987449024426e-01
2.115454451186462026e-01	2.115454451186462026e-01	2.115454451186462026e-01	2.115454451186462026e-01	2.115454451186462026e-01	2.115454451186462026e-01	2.115454451186462026e-01	2.115454451186462026e-01	2.115454451186462026e-01	2.115454451186462026e-01	2.115454451186462026e-01	2.115454451186462026e-01
3.893847520793222716e-01	3.893847520793222716e-01	3.893847520793222716e-01	3.893847520793222716e-01	3.893847520793222716e-01	3.893847520793222716e-01	3.893847520793222716e-01	3.893847520793222716e-01	3.893847520793222716e-01	3.893847520793222716e-01	3.893847520793222716e-01	3.893847520793222716e-01
9.530667045101125501e-01	9.530667045101125501e-01	9.530667045101125501e-01	9.530667045101125501e-01	9.530667045101125501e-01	9.530667045101125501e-01	9.530667045101125501e-01	9.530667045101125501e-01	9.530667045101125501e-01	9.530667045101125501e-01	9.530667045101125501e-01	9.530667045101125501e-01
9.534803480983862212e-01	9.534803480983862212e-01	9.534803480983862212e-01	9.534803480983862212e-01	9.534803480983862212e-01	9.534803480983862212e-01	9.534803480983862212e-01	9.534803480983862212e-01	9.534803480983862212e-01	9.534803480983862212e-01	9.534803480983862212e-01	9.534803480983862212e-01
9.516483047067003653e-01	9.516483047067003653e-01	9.516483047067003653e-01	9.516483047067003653e-01	9.516483047067003653e-01	9.516483047067003653e-01	9.516483047067003653e-01	9.516483047067003653e-01	9.516483047067003653e-01	9.516483047067003653e-01	9.516483047067003653e-01	9.516483047067003653e-01
9.533377728580038069e-01	9.533377728580038069e-01	9.533377728580038069e-01	9.533377728580038069e-01	9.533377728580038069e-01	9.533377728580038069e-01	9.533377728580038069e-01	9.533377728580038069e-01	9.533377728580038069e-01	9.533377728580038069e-01	9.533377728580038069e-01	9.533377728580038069e-01
9.530205451211234413e-01	9.530205451211234413e-01	9.530205451211234413e-01	9.530205451211234413e-01	9.530205451211234413e-01	9.530205451211234413e-01	9.530205451211234413e-01	9.530205451211234413e-01	9.530205451211234413e-01	9.530205451211234413e-01	9.530205451211234413e-01	9.530205451211234413e-01
9.524211063670027233e-01	9.524211063670027233e-01	9.524211063670027233e-01	9.524211063670027233e-01	9.524211063670027233e-01	9.524211063670027233e-01	9.524211063670027233e-01	9.524211063670027233e-01	9.524211063670027233e-01	9.524211063670027233e-01	9.524211063670027233e-01	9.524211063670027233e-01
8.702318043944370918e-02	8.702318043944370918e-02	8.702318043944370918e-02	8.702318043944370918e-02	8.702318043944370918e-02	8.702318043944370918e-02	8.702318043944370918e-02	8.702318043944370918e-02	8.702318043944370918e-02	8.702318043944370918e-02	8.702318043944370918e-02	8.702318043944370918e-02
8.783569524746306922e-02	8.783569524746306922e-02	8.783569524746306922e-02	8.783569524746306922e-02	8.783569524746306922e-02	8.783569524746306922e-02	8.783569524746306922e-02	8.783569524746306922e-02	8.783569524746306922e-02	8.783569524746306922e-02	8.783569524746306922e-02	8.783569524746306922e-02
8.796643673492186843e-02	8.796643673492186843e-02	8.796643673492186843e-02	8.796643673492186843e-02	8.796643673492186843e-02	8.796643673492186843e-02	8.796643673492186843e-02	8.796643673492186843e-02	8.796643673492186843e-02	8.796643673492186843e-02	8.796643673492186843e-02	8.796643673492186843e-02
9.077701911474969632e-02	9.077701911474969632e-02	9.077701911474969632e-02	9.077701911474969632e-02	9.077701911474969632e-02	9.077701911474969632e-02	9.077701911474969632e-02	9.077701911474969632e-02	9.077701911474969632e-02	9.077701911474969632e-02	9.077701911474969632e-02	9.077701911474969632e-02
9.102110422531566047e-02	9.102110422531566047e-02	9.102110422531566047e-02	9.102110422531566047e-02	9.102110422531566047e-02	9.102110422531566047e-02	9.102110422531566047e-02	9.102110422531566047e-02	9.102110422531566047e-02	9.102110422531566047e-02	9.102110422531566047e-02	9.102110422531566047e-02
9.096404808421469645e-02	9.096404808421469645e-02	9.096404808421469645e-02	9.096404808421469645e-02	9.096404808421469645e-02	9.096404808421469645e-02	9.096404808421469645e-02	9.096404808421469645e-02	9.096404808421469645e-02	9.096404808421469645e-02	9.096404808421469645e-02	9.096404808421469645e-02
9.103267641304418900e-02	9.103267641304418900e-02	9.103267641304418900e-02	9.103267641304418900e-02	9.103267641304418900e-02	9.103267641304418900e-02	9.103267641304418900e-02	9.103267641304418900e-02	9.103267641304418900e-02	9.103267641304418900e-02	9.103267641304418900e-02	9.103267641304418900e-02
9.182280001017212312e-02	9.182280001017212312e-02	9.182280001017212312e-02	9.182280001017212312e-02	9.182280001017212312e-02	9.182280001017212312e-02	9.182280001017212312e-02	9.182280001017212312e-02	9.182280001017212312e-02	9.182280001017212312e-02	9.182280001017212312e-02	9.182280001017212312e-02
5.411068670892850152e-01	5.411068670892850152e-01	5.411068670892850152e-01	5.411068670892850152e-01	5.411068670892850152e-01	5.411068670892850152e-01	5.411068670892850152e-01	5.411068670892850152e-01	5.411068670892850152e-01	5.411068670892850152e-01	5.411068670892850152e-01	5.411068670892850152e-01
5.416131816723522840e-01	5.416131816723522840e-01	5.416131816723522840e-01	5.416131816723522840e-01	5.416131816723522840e-01	5.416131816723522840e-01	5.416131816723522840e-01	5.416131816723522840e-01	5.416131816723522840e-01	5.416131816723522840e-01	5.416131816723522840e-01	5.416131816723522840e-01
5.419880106319013846e-01	5.419880106319013846e-01	5.419880106319013846e-01	5.419880106319013846e-01	5.419880106319013846e-01	5.419880106319013846e-01	5.419880106319013846e-01	5.419880106319013846e-01	5.419880106319013846e-01	5.419880106319013846e-01	5.419880106319013846e-01	5.419880106319013846e-01
5.416696991978803277e-01	5.416696991978803277e-01	5.416696991978803277e-01	5.416696991978803277e-01	5.416696991978803277e-01	5.416696991978803277e-01	5.416696991978803277e-01	5.416696991978803277e-01	5.416696991978803277e-01	5.416696991978803277e-01	5.416696991978803277e-01	5.416696991978803277e-01
5.406618161243921250e-01	5.406618161243921250e-01	5.406618161243921250e-01	5.406618161243921250e-01	5.406618161243921250e-01	5.406618161243921250e-01	5.406618161243921250e-01	5.406618161243921250e-01	5.406618161243921250e-01	5.406618161243921250e-01	5.406618161243921250e-01	5.406618161243921250e-01
5.412010454280054006e-01	5.412010454280054006e-01	5.412010454280054006e-01	5.412010454280054006e-01	5.412010454280054006e-01	5.412010454280054006e-01	5.412010454280054006e-01	5.412010454280054006e-01	5.412010454280054006e-01	5.412010454280054006e-01	5.412010454280054006e-01	5.412010454280054006e-01
5.419962178231352290e-01	5.419962178231352290e-01	5.419962178231352290e-01	5.419962178231352290e-01	5.419962178231352290e-01	5.419962178231352290e-01	5.419962178231352290e-01	5.419962178231352290e-01	5.419962178231352290e-01	5.419962178231352290e-01	5.419962178231352290e-01	5.419962178231352290e-01
1.075057625345733764e-01	1.075057625345733764e-01	1.075057625345733764e-01	1.075057625345733764e-01	1.075057625345733764e-01	1.075057625345733764e-01	1.075057625345733764e-01	1.075057625345733764e-01	1.075057625345733764e-01	1.075057625345733764e-01	1.075057625345733764e-01	1.075057625345733764e-01
1.072368070532316725e-01	1.072368070532316725e-01	1.072368070532316725e-01	1.072368070532316725e-01	1.072368070532316725e-01	1.072368070532316725e-01	1.072368070532316725e-01	1.072368070532316725e-01	1.072368070532316725e-01	1.072368070532316725e-01	1.072368070532316725e-01	1.072368070532316725e-01
1.066848252535447655e-01	1.066848252535447655e-01	1.066848252535447655e-01	1.066848252535447655e-01	1.066848252535447655e-01	1.066848252535447655e-01	1.066848252535447655e-01	1.066848252535447655e-01	1.066848252535447655e-01	1.066848252535447655e-01	1.066848252535447655e-01	1.066848252535447655e-01
1.058228976351653500e-01	1.058228976351653500e-01	1.058228976351653500e-01	1.058228976351653500e-01	1.058228976351653500e-01	1.058228976351653500e-01	1.058228976351653500e-01	1.058228976351653500e-01	1.058228976351653500e-01	1.058228976351653500e-01	1.058228976351653500e-01	1.058228976351653500e-01
7.252299405353030970e-01	7.252299405353030970e-01	7.252299405353030970e-01	7.252299405353030970e-01	7.252299405353030970e-01	7.252299405353030970e-01	7.252299405353030970e-01	7.252299405353030970e-01	7.252299405353030970e-01	7.252299405353030970e-01	7.252299405353030970e-01	7.252299405353030970e-01
7.250305118499777990e-01	7.250305118499777990e-01	7.250305118499777990e-01	7.250305118499777990e-01	7.250305118499777990e-01	7.250305118499777990e-01	7.250305118499777990e-01	7.250305118499777990e-01	7.250305118499777990e-01	7.250305118499777990e-01	7.250305118499777990e-01	7.250305118499777990e-01
7.255188077576066874e-01	7.255188077576066874e-01	7.255188077576066874e-01	7.255188077576066874e-01	7.255188077576066874e-01	7.255188077576066874e-01	7.255188077576066874e-01	7.255188077576066874e-01	7.255188077576066874e-01	7.255188077576066874e-01	7.255188077576066874e-01	7.255188077576066874e-01
9.961159054775314825e-01	9.961159054775314825e-01	9.961159054775314825e-01	9.961159054775314825e-01	9.961159054775314825e-01	9.961159054775314825e-01	9.961159054775314825e-01	9.961159054775314825e-01	9.961159054775314825e-01	9.961159054775314825e-01	9.961159054775314825e-01	9.961159054775314825e-01
9.951256748920094264e-01	9.951256748920094264e-01	9.951256748920094264e-01	9.951256748920094264e-01	9.951256748920094264e-01	9.951256748920094264e-01	9.951256748920094264e-01	9.951256748920094264e-01	9.951256748920094264e-01	9.951256748920094264e-01	9.951256748920094264e-01	9.951256748920094264e-01
9.964920803128817228e-01	9.964920803128817228e-01	9.964920803128817228e-01	9.964920803128817228e-01	9.964920803128817228e-01	9.964920803128817228e-01	9.964920803128817228e-01	9.964920803128817228e-01	9.964920803128817228e-01	9.964920803128817228e-01	9.964920803128817228e-01	9.964920803128817228e-01
5.733153129178909513e-01	5.733153129178909513e-01	5.733153129178909513e-01	5.733153129178909513e-01	5.733153129178909513e-01	5.733153129178909513e-01	5.733153129178909513e-01	5.733153129178909513e-01	5.733153129178909513e-01	5.733153129178909513e-01	5.733153129178909513e-01	5.733153129178909513e-01
5.726419449632891290e-01	5.726419449632891290e-01	5.726419449632891290e-01	5.726419449632891290e-01	5.726419449632891290e-01	5.726419449632891290e-01	5.726419449632891290e-01	5.726419449632891290e-01	5.726419449632891290e-01	5.726419449632891290e-01	5.726419449632891290e-01	5.726419449632891290e-01
5.720414764557706366e-01	5.720414764557706366e-01	5.720414764557706366e-01	5.720414764557706366e-01	5.720414764557706366e-01	5.720414764557706366e-01	5.720414764557706366e-01	5.720414764557706366e-01	5.720414764557706366e-01	5.720414764557706366e-01	5.720414764557706366e-01	5.720414764557706366e-01
5.718285404889920098e-01	5.718285404889920098e-01	5.718285404889920098e-01	5.718285404889920098e-01	5.718285404889920098e-01	5.718285404889920098e-01	5.718285404889920098e-01	5.718285404889920098e-01	5.718285404889920098e-01	5.718285404889920098e-01	5.718285404889920098e-01	5.718285404889920098e-01
5.730640705455390949e-01	5.730640705455390949e-01	5.730640705455390949e-01	5.730640705455390949e-01	5.730640705455390949e-01	5.730640705455390949e-01	5.730640705455390949e-01	5.730640705455390949e-01	5.730640705455390949e-01	5.730640705455390949e-01	5.730640705455390949e-01	5.730640705455390949e-01
5.722161371190331858e-01	5.722161371190331858e-01	5.722161371190331858e-01	5.722161371190331858e-01	5.722161371190331858e-01	5.722161371190331858e-01	5.722161371190331858e-01	5.722161371190331858e-01	5.722161371190331858e-01	5.722161371190331858e-01	5.722161371190331858e-01	5.722161371190331858e-01
5.721186034421767985e-01	5.721186034421767985e-01	5.721186034421767985e-01	5.721186034421767985e-01	5.721186034421767985e-01	5.721186034421767985e-01	5.721186034421767985e-01	5.721186034421767985e-01	5.721186034421767985e-01	5.721186034421767985e-01	5.721186034421767985e-01	5.721186034421767985e-01
1.387683844752242157e-01	1.387683844752242157e-01	1.387683844752242157e-01	1.387683844752242157e-01	1.387683844752242157e-01	1.387683844752242157e-01	1.387683844752242157e-01	1.387683844752242157e-01	1.387683844752242157e-01	1.387683844752242157e-01	1.387683844752242157e-01	1.387683844752242157e-01
1.372369166555950371e-01	1.372369166555950371e-01	1.372369166555950371e-01	1.372369166555950371e-01	1.372369166555950371e-01	1.372369166555950371e-01	1.372369166555950371e-01	1.372369166555950371e-01	1.372369166555950371e-01	1.372369166555950371e-01	1.372369166555950371e-01	1.372369166555950371e-01
1.389163835210271980e-01	1.389163835210271980e-01	1.389163835210271980e-01	1.389163835210271980e-01	1.389163835210271980e-01	1.389163835210271980e-01	1.389163835210271980e-01	1.389163835210271980e-01	1.389163835210271980e-01	1.389163835210271980e-01	1.389163835210271980e-01	1.389163835210271980e-01
1.375264185885860801e-01	1.375264185885860801e-01	1.375264185885860801e-01	1.375264185885860801e-01	1.375264185885860801e-01	1.375264185885860801e-01	1.375264185885860801e-01	1.375264185885860801e-01	1.375264185885860801e-01	1.375264185885860801e-01	1.375264185885860801e-01	1.375264185885860801e-01
2.400393047034698191e-01	2.400393047034698191e-01	2.400393047034698191e-01	2.400393047034698191e-01	2.400393047034698191e-01	2.400393047034698191e-01	2.400393047034698191e-01	2.400393047034698191e-01	2.400393047034698191e-01	2.400393047034698191e-01	2.400393047034698191e-01	2.400393047034698191e-01
2.405034394826709165e-01	2.405034394826709165e-01	2.405034394826709165e-01	2.405034394826709165e-01	2.405034394826709165e-01	2.405034394826709165e-01	2.405034394826709165e-01	2.405034394826709165e-01	2.405034394826709165e-01	2.405034394826709165e-01	2.405034394826709165e-01	2.405034394826709165e-01
2.388666680761293570e-01	2.388666680761293570e-01	2.388666680761293570e-01	2.388666680761293570e-01	2.388666680761293570e-01	2.388666680761293570e-01	2.388666680761293570e-01	2.388666680761293570e-01	2.388666680761293570e-01	2.388666680761293570e-01	2.388666680761293570e-01	2.388666680761293570e-01
2.389707086759338683e-01	2.389707086759338683e-01	2.389707086759338683e-01	2.389707086759338683e-01	2.389707086759338683e-01	2.389707086759338683e-01	2.389707086759338683e-01	2.389707086759338683e-01	2.389707086759338683e-01	2.389707086759338683e-01	2.389707086759338683e-01	2.389707086759338683e-01
2.391569945589550328e-01	2.391569945589550328e-01	2.391569945589550328e-01	2.391569945589550328e-01	2.391569945589550328e-01	2.391569945589550328e-01	2.391569945589550328e-01	2.391569945589550328e-01	2.391569945589550328e-01	2.391569945589550328e-01	2.391569945589550328e-01	2.391569945589550328e-01
2.396881740082220102e-01	2.396881740082220102e-01	2.396881740082220102e-01	2.396881740082220102e-01	2.396881740082220102e-01	2.396881740082220102e-01	2.396881740082220102e-01	2.396881740082220102e-01	2.396881740082220102e-01	2.396881740082220102e-01	2.396881740082220102e-01	2.396881740082220102e-01
2.404675859299617580e-01	2.404675859299617580e-01	2.404675859299617580e-01	2.404675859299617580e-01	2.404675859299617580e-01	2.404675859299617580e-01	2.404675859299617580e-01	2.404675859299617580e-01	2.404675859299617580e-01	2.404675859299617580e-01	2.404675859299617580e-01	2.404675859299617580e-01
3.926670418935320206e-01	3.926670418935320206e-01	3.926670418935320206e-01	3.926670418935320206e-01	3.926670418935320206e-01	3.926670418935320206e-01	3.926670418935320206e-01	3.926670418935320206e-01	3.926670418935320206e-01	3.926670418935320206e-01	3.926670418935320206e-01	3.926670418935320206e-01
3.932629562088569841e-01	3.932629562088569841e-01	3.932629562088569841e-01	3.932629562088569841e-01	3.932629562088569841e-01	3.932629562088569841e-01	3.932629562088569841e-01	3.932629562088569841e-01	3.932629562088569841e-01	3.932629562088569841e-01	3.932629562088569841e-01	3.932629562088569841e-01
3.918807743138644217e-01	3.918807743138644217e-01	3.918807743138644217e-01	3.918807743138644217e-01	3.918807743138644217e-01	3.918807743138644217e-01	3.918807743138644217e-01	3.918807743138644217e-01	3.918807743138644217e-01	3.918807743138644217e-01	3.918807743138644217e-01	3.918807743138644217e-01
9.767418826882724447e-01	9.767418826882724447e-01	9.767418826882724447e-01	9.767418826882724447e-01	9.767418826882724447e-01	9.767418826882724447e-01	9.767418826882724447e-01	9.767418826882724447e-01	9.767418826882724447e-01	9.767418826882724447e-01	9.767418826882724447e-01	9.767418826882724447e-01
9.761259321941585521e-01	9.761259321941585521e-01	9.761259321941585521e-01	9.761259321941585521e-01	9.761259321941585521e-01	9.761259321941585521e-01	9.761259321941585521e-01	9.761259321941585521e-01	9.761259321941585521e-01	9.761259321941585521e-01	9.761259321941585521e-01	9.761259321941585521e-01
9.752545273136872250e-01	9.752545273136872250e-01	9.752545273136872250e-01	9.752545273136872250e-01	9.752545273136872250e-01	9.752545273136872250e-01	9.752545273136872250e-01	9.752545273136872250e-01	9.752545273136872250e-01	9.752545273136872250e-01	9.752545273136872250e-01	9.752545273136872250e-01
9.758301637700670383e-01	9.758301637700670383e-01	9.758301637700670383e-01	9.758301637700670383e-01	9.758301637700670383e-01	9.758301637700670383e-01	9.758301637700670383e-01	9.758301637700670383e-01	9.758301637700670383e-01	9.758301637700670383e-01	9.758301637700670383e-01	9.758301637700670383e-01
7.457723869160441943e-01	7.457723869160441943e-01	7.457723869160441943e-01	7.457723869160441943e-01	7.457723869160441943e-01	7.457723869160441943e-01	7.457723869160441943e-01	7.457723869160441943e-01	7.457723869160441943e-01	7.457723869160441943e-01	7.457723869160441943e-01	7.457723869160441943e-01
3.146242810492362318e-01	3.146242810492362318e-01	3.146242810492362318e-01	3.146242810492362318e-01	3.146242810492362318e-01	3.146242810492362318e-01	3.146242810492362318e-01	3.146242810492362318e-01	3.146242810492362318e-01	3.146242810492362318e-01	3.146242810492362318e-01	3.146242810492362318e-01
3.137617098900263857e-01	3.137617098900263857e-01	3.137617098900263857e-01	3.137617098900263857e-01	3.137617098900263857e-01	3.137617098900263857e-01	3.137617098900263857e-01	3.137617098900263857e-01	3.137617098900263857e-01	3.137617098900263857e-01	3.137617098900263857e-01	3.137617098900263857e-01
3.143943907863605558e-01	3.143943907863605558e-01	3.143943907863605558e-01	3.143943907863605558e-01	3.143943907863605558e-01	3.143943907863605558e-01	3.143943907863605558e-01	3.143943907863605558e-01	3.143943907863605558e-01	3.143943907863605558e-01	3.143943907863605558e-01	3.143943907863605558e-01
1.918474485580192734e-01	1.918474485580192734e-01	1.918474485580192734e-01	1.918474485580192734e-01	1.918474485580192734e-01	1.918474485580192734e-01	1.918474485580192734e-01	1.918474485580192734e-01	1.918474485580192734e-01	1.918474485580192734e-01	1.918474485580192734e-01	1.918474485580192734e-01
1.937270025312444466e-01	1.937270025312444466e-01	1.937270025312444466e-01	1.937270025312444466e-01	1.937270025312444466e-01	1.937270025312444466e-01	1.937270025312444466e-01	1.937270025312444466e-01	1.937270025312444466e-01	1.937270025312444466e-01	1.937270025312444466e-01	1.937270025312444466e-01
1.922703176319366103e-01	1.922703176319366103e-01	1.922703176319366103e-01	1.922703176319366103e-01	1.922703176319366103e-01	1.922703176319366103e-01	1.922703176319366103e-01	1.922703176319366103e-01	1.922703176319366103e-01	1.922703176319366103e-01	1.922703176319366103e-01	1.922703176319366103e-01
1.919933333972549394e-01	1.919933333972549394e-01	1.919933333972549394e-01	1.919933333972549394e-01	1.919933333972549394e-01	1.919933333972549394e-01	1.919933333972549394e-01	1.919933333972549394e-01	1.919933333972549394e-01	1.919933333972549394e-01	1.919933333972549394e-01	1.919933333972549394e-01
1.926821919847707676e-01	1.926821919847707676e-01	1.926821919847707676e-01	1.926821919847707676e-01	1.926821919847707676e-01	1.926821919847707676e-01	1.926821919847707676e-01	1.926821919847707676e-01	1.926821919847707676e-01	1.926821919847707676e-01	1.926821919847707676e-01	1.926821919847707676e-01
1.851766500397026838e-01	1.851766500397026838e-01	1.851766500397026838e-01	1.851766500397026838e-01	1.851766500397026838e-01	1.851766500397026838e-01	1.851766500397026838e-01	1.851766500397026838e-01	1.851766500397026838e-01	1.851766500397026838e-01	1.851766500397026838e-01	1.851766500397026838e-01
1.851978664526632290e-01	1.851978664526632290e-01	1.851978664526632290e-01	1.851978664526632290e-01	1.851978664526632290e-01	1.851978664526632290e-01	1.851978664526632290e-01	1.851978664526632290e-01	1.851978664526632290e-01	1.851978664526632290e-01	1.851978664526632290e-01	1.851978664526632290e-01
1.851482877676165206e-01	1.851482877676165206e-01	1.851482877676165206e-01	1.851482877676165206e-01	1.851482877676165206e-01	1.851482877676165206e-01	1.851482877676165206e-01	1.851482877676165206e-01	1.851482877676165206e-01	1.851482877676165206e-01	1.851482877676165206e-01	1.851482877676165206e-01
1.843389833173513515e-01	1.843389833173513515e-01	1.843389833173513515e-01	1.843389833173513515e-01	1.843389833173513515e-01	1.843389833173513515e-01	1.843389833173513515e-01	1.843389833173513515e-01	1.843389833173513515e-01	1.843389833173513515e-01	1.843389833173513515e-01	1.843389833173513515e-01
1.845381830610707263e-01	1.845381830610707263e-01	1.845381830610707263e-01	1.845381830610707263e-01	1.845381830610707263e-01	1.845381830610707263e-01	1.845381830610707263e-01	1.845381830610707263e-01	1.845381830610707263e-01	1.845381830610707263e-01	1.845381830610707263e-01	1.845381830610707263e-01
1.846367838133699812e-01	1.846367838133699812e-01	1.846367838133699812e-01	1.846367838133699812e-01	1.846367838133699812e-01	1.846367838133699812e-01	1.846367838133699812e-01	1.846367838133699812e-01	1.846367838133699812e-01	1.846367838133699812e-01	1.846367838133699812e-01	1.846367838133699812e-01
1.851367476026423431e-01	1.851367476026423431e-01	1.851367476026423431e-01	1.851367476026423431e-01	1.851367476026423431e-01	1.851367476026423431e-01	1.851367476026423431e-01	1.851367476026423431e-01	1.851367476026423431e-01	1.851367476026423431e-01	1.851367476026423431e-01	1.851367476026423431e-01
2.358934030318843647e-02	2.358934030318843647e-02	2.358934030318843647e-02	2.358934030318843647e-02	2.358934030318843647e-02	2.358934030318843647e-02	2.358934030318843647e-02	2.358934030318843647e-02	2.358934030318843647e-02	2.358934030318843647e-02	2.358934030318843647e-02	2.358934030318843647e-02
2.449298064232043395e-02	2.449298064232043395e-02	2.449298064232043395e-02	2.449298064232043395e-02	2.449298064232043395e-02	2.449298064232043395e-02	2.449298064232043395e-02	2.449298064232043395e-02	2.449298064232043395e-02	2.449298064232043395e-02	2.449298064232043395e-02	2.449298064232043395e-02
2.537226850583157445e-02	2.537226850583157445e-02	2.537226850583157445e-02	2.537226850583157445e-02	2.537226850583157445e-02	2.537226850583157445e-02	2.537226850583157445e-02	2.537226850583157445e-02	2.537226850583157445e-02	2.537226850583157445e-02	2.537226850583157445e-02	2.537226850583157445e-02
2.490536323880376129e-02	2.490536323880376129e-02	2.490536323880376129e-02	2.490536323880376129e-02	2.490536323880376129e-02	2.490536323880376129e-02	2.490536323880376129e-02	2.490536323880376129e-02	2.490536323880376129e-02	2.490536323880376129e-02	2.490536323880376129e-02	2.490536323880376129e-02
2.367862192113158459e-02	2.367862192113158459e-02	2.367862192113158459e-02	2.367862192113158459e-02	2.367862192113158459e-02	2.367862192113158459e-02	2.367862192113158459e-02	2.367862192113158459e-02	2.367862192113158459e-02	2.367862192113158459e-02	2.367862192113158459e-02	2.367862192113158459e-02
4.699815560650971724e-01	4.699815560650971724e-01	4.699815560650971724e-01	4.699815560650971724e-01	4.699815560650971724e-01	4.699815560650971724e-01	4.699815560650971724e-01	4.699815560650971724e-01	4.699815560650971724e-01	4.699815560650971724e-01	4.699815560650971724e-01	4.699815560650971724e-01
4.711013902401294251e-01	4.711013902401294251e-01	4.711013902401294251e-01	4.711013902401294251e-01	4.711013902401294251e-01	4.711013902401294251e-01	4.711013902401294251e-01	4.711013902401294251e-01	4.711013902401294251e-01	4.711013902401294251e-01	4.711013902401294251e-01	4.711013902401294251e-01
4.702858332181777401e-01	4.702858332181777401e-01	4.702858332181777401e-01	4.702858332181777401e-01	4.702858332181777401e-01	4.702858332181777401e-01	4.702858332181777401e-01	4.702858332181777401e-01	4.702858332181777401e-01	4.702858332181777401e-01	4.702858332181777401e-01	4.702858332181777401e-01
3.736511100993234469e-01	3.736511100993234469e-01	3.736511100993234469e-01	3.736511100993234469e-01	3.736511100993234469e-01	3.736511100993234469e-01	3.736511100993234469e-01	3.736511100993234469e-01	3.736511100993234469e-01	3.736511100993234469e-01	3.736511100993234469e-01	3.736511100993234469e-01
3.739218647216717706e-01	3.739218647216717706e-01	3.739218647216717706e-01	3.739218647216717706e-01	3.739218647216717706e-01	3.739218647216717706e-01	3.739218647216717706e-01	3.739218647216717706e-01	3.739218647216717706e-01	3.739218647216717706e-01	3.739218647216717706e-01	3.739218647216717706e-01
3.721468004755585368e-01	3.721468004755585368e-01	3.721468004755585368e-01	3.721468004755585368e-01	3.721468004755585368e-01	3.721468004755585368e-01	3.721468004755585368e-01	3.721468004755585368e-01	3.721468004755585368e-01	3.721468004755585368e-01	3.721468004755585368e-01	3.721468004755585368e-01
3.724764261331309778e-01	3.724764261331309778e-01	3.724764261331309778e-01	3.724764261331309778e-01	3.724764261331309778e-01	3.724764261331309778e-01	3.724764261331309778e-01	3.724764261331309778e-01	3.724764261331309778e-01	3.724764261331309778e-01	3.724764261331309778e-01	3.724764261331309778e-01
3.736860199493171053e-01	3.736860199493171053e-01	3.736860199493171053e-01	3.736860199493171053e-01	3.736860199493171053e-01	3.736860199493171053e-01	3.736860199493171053e-01	3.736860199493171053e-01	3.736860199493171053e-01	3.736860199493171053e-01	3.736860199493171053e-01	3.736860199493171053e-01
3.722115409856573409e-01	3.722115409856573409e-01	3.722115409856573409e-01	3.722115409856573409e-01	3.722115409856573409e-01	3.722115409856573409e-01	3.722115409856573409e-01	3.722115409856573409e-01	3.722115409856573409e-01	3.722115409856573409e-01	3.722115409856573409e-01	3.722115409856573409e-01
3.728465036188217674e-01	3.728465036188217674e-01	3.728465036188217674e-01	3.728465036188217674e-01	3.728465036188217674e-01	3.728465036188217674e-01	3.728465036188217674e-01	3.728465036188217674e-01	3.728465036188217674e-01	3.728465036188217674e-01	3.728465036188217674e-01	3.728465036188217674e-01
3.729662554639977534e-01	3.729662554639977534e-01	3.729662554639977534e-01	3.729662554639977534e-01	3.729662554639977534e-01	3.729662554639977534e-01	3.729662554639977534e-01	3.729662554639977534e-01	3.729662554639977534e-01	3.729662554639977534e-01	3.729662554639977534e-01	3.729662554639977534e-01
7.024267862571011989e-01	7.024267862571011989e-01	7.024267862571011989e-01	7.024267862571011989e-01	7.024267862571011989e-01	7.024267862571011989e-01	7.024267862571011989e-01	7.024267862571011989e-01	7.024267862571011989e-01	7.024267862571011989e-01	7.024267862571011989e-01	7.024267862571011989e-01
7.016224495731653299e-01	7.016224495731653299e-01	7.016224495731653299e-01	7.016224495731653299e-01	7.016224495731653299e-01	7.016224495731653299e-01	7.016224495731653299e-01	7.016224495731653299e-01	7.016224495731653299e-01	7.016224495731653299e-01	7.016224495731653299e-01	7.016224495731653299e-01
7.016770518018902170e-01	7.016770518018902170e-01	7.016770518018902170e-01	7.016770518018902170e-01	7.016770518018902170e-01	7.016770518018902170e-01	7.016770518018902170e-01	7.016770518018902170e-01	7.016770518018902170e-01	7.016770518018902170e-01	7.016770518018902170e-01	7.016770518018902170e-01
7.019769131718827104e-01	7.019769131718827104e-01	7.019769131718827104e-01	7.019769131718827104e-01	7.019769131718827104e-01	7.019769131718827104e-01	7.019769131718827104e-01	7.019769131718827104e-01	7.019769131718827104e-01	7.019769131718827104e-01	7.019769131718827104e-01	7.019769131718827104e-01
7.012677750016161893e-01	7.012677750016161893e-01	7.012677750016161893e-01	7.012677750016161893e-01	7.012677750016161893e-01	7.012677750016161893e-01	7.012677750016161893e-01	7.012677750016161893e-01	7.012677750016161893e-01	7.012677750016161893e-01	7.012677750016161893e-01	7.012677750016161893e-01
7.020691484094132573e-01	7.020691484094132573e-01	7.020691484094132573e-01	7.020691484094132573e-01	7.020691484094132573e-01	7.020691484094132573e-01	7.020691484094132573e-01	7.020691484094132573e-01	7.020691484094132573e-01	7.020691484094132573e-01	7.020691484094132573e-01	7.020691484094132573e-01
9.251835380794916075e-01	9.251835380794916075e-01	9.251835380794916075e-01	9.251835380794916075e-01	9.251835380794916075e-01	9.251835380794916075e-01	9.251835380794916075e-01	9.251835380794916075e-01	9.251835380794916075e-01	9.251835380794916075e-01	9.251835380794916075e-01	9.251835380794916075e-01
9.250149173520487711e-01	9.250149173520487711e-01	9.250149173520487711e-01	9.250149173520487711e-01	9.250149173520487711e-01	9.250149173520487711e-01	9.250149173520487711e-01	9.250149173520487711e-01	9.250149173520487711e-01	9.250149173520487711e-01	9.250149173520487711e-01	9.250149173520487711e-01
9.245832791421637609e-01	9.245832791421637609e-01	9.245832791421637609e-01	9.245832791421637609e-01	9.245832791421637609e-01	9.245832791421637609e-01	9.245832791421637609e-01	9.245832791421637609e-01	9.245832791421637609e-01	9.245832791421637609e-01	9.245832791421637609e-01	9.245832791421637609e-01
9.249458544432797025e-01	9.249458544432797025e-01	9.249458544432797025e-01	9.249458544432797025e-01	9.249458544432797025e-01	9.249458544432797025e-01	9.249458544432797025e-01	9.249458544432797025e-01	9.249458544432797025e-01	9.249458544432797025e-01	9.249458544432797025e-01	9.249458544432797025e-01
9.260289019688670020e-01	9.260289019688670020e-01	9.260289019688670020e-01	9.260289019688670020e-01	9.260289019688670020e-01	9.260289019688670020e-01	9.260289019688670020e-01	9.260289019688670020e-01	9.260289019688670020e-01	9.260289019688670020e-01	9.260289019688670020e-01	9.260289019688670020e-01
9.246475913856165851e-01	9.246475913856165851e-01	9.246475913856165851e-01	9.246475913856165851e-01	9.246475913856165851e-01	9.246475913856165851e-01	9.246475913856165851e-01	9.246475913856165851e-01	9.246475913856165851e-01	9.246475913856165851e-01	9.246475913856165851e-01	9.246475913856165851e-01
7.565450930697219523e-01	7.565450930697219523e-01	7.565450930697219523e-01	7.565450930697219523e-01	7.565450930697219523e-01	7.565450930697219523e-01	7.565450930697219523e-01	7.565450930697219523e-01	7.565450930697219523e-01	7.565450930697219523e-01	7.565450930697219523e-01	7.565450930697219523e-01
7.566230248953443871e-01	7.566230248953443871e-01	7.566230248953443871e-01	7.566230248953443871e-01	7.566230248953443871e-01	7.566230248953443871e-01	7.566230248953443871e-01	7.566230248953443871e-01	7.566230248953443871e-01	7.566230248953443871e-01	7.566230248953443871e-01	7.566230248953443871e-01
7.567961255241548724e-01	7.567961255241548724e-01	7.567961255241548724e-01	7.567961255241548724e-01	7.567961255241548724e-01	7.567961255241548724e-01	7.567961255241548724e-01	7.567961255241548724e-01	7.567961255241548724e-01	7.567961255241548724e-01	7.567961255241548724e-01	7.567961255241548724e-01
7.564069856733760533e-01	7.564069856733760533e-01	7.564069856733760533e-01	7.564069856733760533e-01	7.564069856733760533e-01	7.564069856733760533e-01	7.564069856733760533e-01	7.564069856733760533e-01	7.564069856733760533e-01	7.564069856733760533e-01	7.564069856733760533e-01	7.564069856733760533e-01
7.570790627409130780e-01	7.570790627409130780e-01	7.570790627409130780e-01	7.570790627409130780e-01	7.570790627409130780e-01	7.570790627409130780e-01	7.570790627409130780e-01	7.570790627409130780e-01	7.570790627409130780e-01	7.570790627409130780e-01	7.570790627409130780e-01	7.570790627409130780e-01
7.568166579867512400e-01	7.568166579867512400e-01	7.568166579867512400e-01	7.568166579867512400e-01	7.568166579867512400e-01	7.568166579867512400e-01	7.568166579867512400e-01	7.568166579867512400e-01	7.568166579867512400e-01	7.568166579867512400e-01	7.568166579867512400e-01	7.568166579867512400e-01
7.569230924859660092e-01	7.569230924859660092e-01	7.569230924859660092e-01	7.569230924859660092e-01	7.569230924859660092e-01	7.569230924859660092e-01	7.569230924859660092e-01	7.569230924859660092e-01	7.569230924859660092e-01	7.569230924859660092e-01	7.569230924859660092e-01	7.569230924859660092e-01
7.572498037797964487e-01	7.572498037797964487e-01	7.572498037797964487e-01	7.572498037797964487e-01	7.572498037797964487e-01	7.572498037797964487e-01	7.572498037797964487e-01	7.572498037797964487e-01	7.572498037797964487e-01	7.572498037797964487e-01	7.572498037797964487e-01	7.572498037797964487e-01
4.320949775413541333e-02	4.320949775413541333e-02	4.320949775413541333e-02	4.320949775413541333e-02	4.320949775413541333e-02	4.320949775413541333e-02	4.320949775413541333e-02	4.320949775413541333e-02	4.320949775413541333e-02	4.320949775413541333e-02	4.320949775413541333e-02	4.320949775413541333e-02
4.494291178397481767e-02	4.494291178397481767e-02	4.494291178397481767e-02	4.494291178397481767e-02	4.494291178397481767e-02	4.494291178397481767e-02	4.494291178397481767e-02	4.494291178397481767e-02	4.494291178397481767e-02	4.494291178397481767e-02	4.494291178397481767e-02	4.494291178397481767e-02
4.447806544462760275e-02	4.447806544462760275e-02	4.447806544462760275e-02	4.447806544462760275e-02	4.447806544462760275e-02	4.447806544462760275e-02	4.447806544462760275e-02	4.447806544462760275e-02	4.447806544462760275e-02	4.447806544462760275e-02	4.447806544462760275e-02	4.447806544462760275e-02
2.433458057064623870e-01	2.433458057064623870e-01	2.433458057064623870e-01	2.433458057064623870e-01	2.433458057064623870e-01	2.433458057064623870e-01	2.433458057064623870e-01	2.433458057064623870e-01	2.433458057064623870e-01	2.433458057064623870e-01	2.433458057064623870e-01	2.433458057064623870e-01
2.439648529063143667e-01	2.439648529063143667e-01	2.439648529063143667e-01	2.439648529063143667e-01	2.439648529063143667e-01	2.439648529063143667e-01	2.439648529063143667e-01	2.439648529063143667e-01	2.439648529063143667e-01	2.439648529063143667e-01	2.439648529063143667e-01	2.439648529063143667e-01
2.428858698737428601e-01	2.428858698737428601e-01	2.428858698737428601e-01	2.428858698737428601e-01	2.428858698737428601e-01	2.428858698737428601e-01	2.428858698737428601e-01	2.428858698737428601e-01	2.428858698737428601e-01	2.428858698737428601e-01	2.428858698737428601e-01	2.428858698737428601e-01
2.427806780809394493e-01	2.427806780809394493e-01	2.427806780809394493e-01	2.427806780809394493e-01	2.427806780809394493e-01	2.427806780809394493e-01	2.427806780809394493e-01	2.427806780809394493e-01	2.427806780809394493e-01	2.427806780809394493e-01	2.427806780809394493e-01	2.427806780809394493e-01
2.440266682924558950e-01	2.440266682924558950e-01	2.440266682924558950e-01	2.440266682924558950e-01	2.440266682924558950e-01	2.440266682924558950e-01	2.440266682924558950e-01	2.440266682924558950e-01	2.440266682924558950e-01	2.440266682924558950e-01	2.440266682924558950e-01	2.440266682924558950e-01
2.429010440055384135e-01	2.429010440055384135e-01	2.429010440055384135e-01	2.429010440055384135e-01	2.429010440055384135e-01	2.429010440055384135e-01	2.429010440055384135e-01	2.429010440055384135e-01	2.429010440055384135e-01	2.429010440055384135e-01	2.429010440055384135e-01	2.429010440055384135e-01
1.347084079414002378e-01	1.347084079414002378e-01	1.347084079414002378e-01	1.347084079414002378e-01	1.347084079414002378e-01	1.347084079414002378e-01	1.347084079414002378e-01	1.347084079414002378e-01	1.347084079414002378e-01	1.347084079414002378e-01	1.347084079414002378e-01	1.347084079414002378e-01
1.337638137360696866e-01	1.337638137360696866e-01	1.337638137360696866e-01	1.337638137360696866e-01	1.337638137360696866e-01	1.337638137360696866e-01	1.337638137360696866e-01	1.337638137360696866e-01	1.337638137360696866e-01	1.337638137360696866e-01	1.337638137360696866e-01	1.337638137360696866e-01
8.307755281848570039e-01	8.307755281848570039e-01	8.307755281848570039e-01	8.307755281848570039e-01	8.307755281848570039e-01	8.307755281848570039e-01	8.307755281848570039e-01	8.307755281848570039e-01	8.307755281848570039e-01	8.307755281848570039e-01	8.307755281848570039e-01	8.307755281848570039e-01
8.305778164055234170e-01	8.305778164055234170e-01	8.305778164055234170e-01	8.305778164055234170e-01	8.305778164055234170e-01	8.305778164055234170e-01	8.305778164055234170e-01	8.305778164055234170e-01	8.305778164055234170e-01	8.305778164055234170e-01	8.305778164055234170e-01	8.305778164055234170e-01
8.305559291195414584e-01	8.305559291195414584e-01	8.305559291195414584e-01	8.305559291195414584e-01	8.305559291195414584e-01	8.305559291195414584e-01	8.305559291195414584e-01	8.305559291195414584e-01	8.305559291195414584e-01	8.305559291195414584e-01	8.305559291195414584e-01	8.305559291195414584e-01
8.314673495733633235e-01	8.314673495733633235e-01	8.314673495733633235e-01	8.314673495733633235e-01	8.314673495733633235e-01	8.314673495733633235e-01	8.314673495733633235e-01	8.314673495733633235e-01	8.314673495733633235e-01	8.314673495733633235e-01	8.314673495733633235e-01	8.314673495733633235e-01
8.308698226219288774e-01	8.308698226219288774e-01	8.308698226219288774e-01	8.308698226219288774e-01	8.308698226219288774e-01	8.308698226219288774e-01	8.308698226219288774e-01	8.308698226219288774e-01	8.308698226219288774e-01	8.308698226219288774e-01	8.308698226219288774e-01	8.308698226219288774e-01
8.301791919442074175e-01	8.301791919442074175e-01	8.301791919442074175e-01	8.301791919442074175e-01	8.301791919442074175e-01	8.301791919442074175e-01	8.301791919442074175e-01	8.301791919442074175e-01	8.301791919442074175e-01	8.301791919442074175e-01	8.301791919442074175e-01	8.301791919442074175e-01
1.259054452734893470e-01	1.259054452734893470e-01	1.259054452734893470e-01	1.259054452734893470e-01	1.259054452734893470e-01	1.259054452734893470e-01	1.259054452734893470e-01	1.259054452734893470e-01	1.259054452734893470e-01	1.259054452734893470e-01	1.259054452734893470e-01	1.259054452734893470e-01
1.259055969756563420e-01	1.259055969756563420e-01	1.259055969756563420e-01	1.259055969756563420e-01	1.259055969756563420e-01	1.259055969756563420e-01	1.259055969756563420e-01	1.259055969756563420e-01	1.259055969756563420e-01	1.259055969756563420e-01	1.259055969756563420e-01	1.259055969756563420e-01
1.267687193334437745e-01	1.267687193334437745e-01	1.267687193334437745e-01	1.267687193334437745e-01	1.267687193334437745e-01	1.267687193334437745e-01	1.267687193334437745e-01	1.267687193334437745e-01	1.267687193334437745e-01	1.267687193334437745e-01	1.267687193334437745e-01	1.267687193334437745e-01
1.272129983300062384e-01	1.272129983300062384e-01	1.272129983300062384e-01	1.272129983300062384e-01	1.272129983300062384e-01	1.272129983300062384e-01	1.272129983300062384e-01	1.272129983300062384e-01	1.272129983300062384e-01	1.272129983300062384e-01	1.272129983300062384e-01	1.272129983300062384e-01
1.268427419953961355e-01	1.268427419953961355e-01	1.268427419953961355e-01	1.268427419953961355e-01	1.268427419953961355e-01	1.268427419953961355e-01	1.268427419953961355e-01	1.268427419953961355e-01	1.268427419953961355e-01	1.268427419953961355e-01	1.268427419953961355e-01	1.268427419953961355e-01
1.269600546045642486e-01	1.269600546045642486e-01	1.269600546045642486e-01	1.269600546045642486e-01	1.269600546045642486e-01	1.269600546045642486e-01	1.269600546045642486e-01	1.269600546045642486e-01	1.269600546045642486e-01	1.269600546045642486e-01	1.269600546045642486e-01	1.269600546045642486e-01
1.618684296638531195e-01	1.618684296638531195e-01	1.618684296638531195e-01	1.618684296638531195e-01	1.618684296638531195e-01	1.618684296638531195e-01	1.618684296638531195e-01	1.618684296638531195e-01	1.618684296638531195e-01	1.618684296638531195e-01	1.618684296638531195e-01	1.618684296638531195e-01
1.616902781975290138e-01	1.616902781975290138e-01	1.616902781975290138e-01	1.616902781975290138e-01	1.616902781975290138e-01	1.616902781975290138e-01	1.616902781975290138e-01	1.616902781975290138e-01	1.616902781975290138e-01	1.616902781975290138e-01	1.616902781975290138e-01	1.616902781975290138e-01
1.624020457098234449e-01	1.624020457098234449e-01	1.624020457098234449e-01	1.624020457098234449e-01	1.624020457098234449e-01	1.624020457098234449e-01	1.624020457098234449e-01	1.624020457098234449e-01	1.624020457098234449e-01	1.624020457098234449e-01	1.624020457098234449e-01	1.624020457098234449e-01
1.619506887804664785e-01	1.619506887804664785e-01	1.619506887804664785e-01	1.619506887804664785e-01	1.619506887804664785e-01	1.619506887804664785e-01	1.619506887804664785e-01	1.619506887804664785e-01	1.619506887804664785e-01	1.619506887804664785e-01	1.619506887804664785e-01	1.619506887804664785e-01
1.619505498225121409e-01	1.619505498225121409e-01	1.619505498225121409e-01	1.619505498225121409e-01	1.619505498225121409e-01	1.619505498225121409e-01	1.619505498225121409e-01	1.619505498225121409e-01	1.619505498225121409e-01	1.619505498225121409e-01	1.619505498225121409e-01	1.619505498225121409e-01
1.608380179075075966e-01	1.608380179075075966e-01	1.608380179075075966e-01	1.608380179075075966e-01	1.608380179075075966e-01	1.608380179075075966e-01	1.608380179075075966e-01	1.608380179075075966e-01	1.608380179075075966e-01	1.608380179075075966e-01	1.608380179075075966e-01	1.608380179075075966e-01
1.615395872233629515e-01	1.615395872233629515e-01	1.615395872233629515e-01	1.615395872233629515e-01	1.615395872233629515e-01	1.615395872233629515e-01	1.615395872233629515e-01	1.615395872233629515e-01	1.615395872233629515e-01	1.615395872233629515e-01	1.615395872233629515e-01	1.615395872233629515e-01
4.674762011933644712e-01	4.674762011933644712e-01	4.674762011933644712e-01	4.674762011933644712e-01	4.674762011933644712e-01	4.674762011933644712e-01	4.674762011933644712e-01	4.674762011933644712e-01	4.674762011933644712e-01	4.674762011933644712e-01	4.674762011933644712e-01	4.674762011933644712e-01
4.673825642601952546e-01	4.673825642601952546e-01	4.673825642601952546e-01	4.673825642601952546e-01	4.673825642601952546e-01	4.673825642601952546e-01	4.673825642601952546e-01	4.673825642601952546e-01	4.673825642601952546e-01	4.673825642601952546e-01	4.673825642601952546e-01	4.673825642601952546e-01
4.669895693267829828e-01	4.669895693267829828e-01	4.669895693267829828e-01	4.669895693267829828e-01	4.669895693267829828e-01	4.669895693267829828e-01	4.669895693267829828e-01	4.669895693267829828e-01	4.669895693267829828e-01	4.669895693267829828e-01	4.669895693267829828e-01	4.669895693267829828e-01
4.675813615435540083e-01	4.675813615435540083e-01	4.675813615435540083e-01	4.675813615435540083e-01	4.675813615435540083e-01	4.675813615435540083e-01	4.675813615435540083e-01	4.675813615435540083e-01	4.675813615435540083e-01	4.675813615435540083e-01	4.675813615435540083e-01	4.675813615435540083e-01
4.677860271864023312e-01	4.677860271864023312e-01	4.677860271864023312e-01	4.677860271864023312e-01	4.677860271864023312e-01	4.677860271864023312e-01	4.677860271864023312e-01	4.677860271864023312e-01	4.677860271864023312e-01	4.677860271864023312e-01	4.677860271864023312e-01	4.677860271864023312e-01
2.943320265369322453e-01	2.943320265369322453e-01	2.943320265369322453e-01	2.943320265369322453e-01	2.943320265369322453e-01	2.943320265369322453e-01	2.943320265369322453e-01	2.943320265369322453e-01	2.943320265369322453e-01	2.943320265369322453e-01	2.943320265369322453e-01	2.943320265369322453e-01
2.947309814743230838e-01	2.947309814743230838e-01	2.947309814743230838e-01	2.947309814743230838e-01	2.947309814743230838e-01	2.947309814743230838e-01	2.947309814743230838e-01	2.947309814743230838e-01	2.947309814743230838e-01	2.947309814743230838e-01	2.947309814743230838e-01	2.947309814743230838e-01
2.944574723357774038e-01	2.944574723357774038e-01	2.944574723357774038e-01	2.944574723357774038e-01	2.944574723357774038e-01	2.944574723357774038e-01	2.944574723357774038e-01	2.944574723357774038e-01	2.944574723357774038e-01	2.944574723357774038e-01	2.944574723357774038e-01	2.944574723357774038e-01
2.949999794763441541e-01	2.949999794763441541e-01	2.949999794763441541e-01	2.949999794763441541e-01	2.949999794763441541e-01	2.949999794763441541e-01	2.949999794763441541e-01	2.949999794763441541e-01	2.949999794763441541e-01	2.949999794763441541e-01	2.949999794763441541e-01	2.949999794763441541e-01
2.351827928910673327e-01	2.351827928910673327e-01	2.351827928910673327e-01	2.351827928910673327e-01	2.351827928910673327e-01	2.351827928910673327e-01	2.351827928910673327e-01	2.351827928910673327e-01	2.351827928910673327e-01	2.351827928910673327e-01	2.351827928910673327e-01	2.351827928910673327e-01
2.351367445433896475e-01	2.351367445433896475e-01	2.351367445433896475e-01	2.351367445433896475e-01	2.351367445433896475e-01	2.351367445433896475e-01	2.351367445433896475e-01	2.351367445433896475e-01	2.351367445433896475e-01	2.351367445433896475e-01	2.351367445433896475e-01	2.351367445433896475e-01
1.414105872692290877e-01	1.414105872692290877e-01	1.414105872692290877e-01	1.414105872692290877e-01	1.414105872692290877e-01	1.414105872692290877e-01	1.414105872692290877e-01	1.414105872692290877e-01	1.414105872692290877e-01	1.414105872692290877e-01	1.414105872692290877e-01	1.414105872692290877e-01
1.417057563358566363e-01	1.417057563358566363e-01	1.417057563358566363e-01	1.417057563358566363e-01	1.417057563358566363e-01	1.417057563358566363e-01	1.417057563358566363e-01	1.417057563358566363e-01	1.417057563358566363e-01	1.417057563358566363e-01	1.417057563358566363e-01	1.417057563358566363e-01
1.424258519307951831e-01	1.424258519307951831e-01	1.424258519307951831e-01	1.424258519307951831e-01	1.424258519307951831e-01	1.424258519307951831e-01	1.424258519307951831e-01	1.424258519307951831e-01	1.424258519307951831e-01	1.424258519307951831e-01	1.424258519307951831e-01	1.424258519307951831e-01
8.239901025364960718e-01	8.239901025364960718e-01	8.239901025364960718e-01	8.239901025364960718e-01	8.239901025364960718e-01	8.239901025364960718e-01	8.239901025364960718e-01	8.239901025364960718e-01	8.239901025364960718e-01	8.239901025364960718e-01	8.239901025364960718e-01	8.239901025364960718e-01
8.235096182753415262e-01	8.235096182753415262e-01	8.235096182753415262e-01	8.235096182753415262e-01	8.235096182753415262e-01	8.235096182753415262e-01	8.235096182753415262e-01	8.235096182753415262e-01	8.235096182753415262e-01	8.235096182753415262e-01	8.235096182753415262e-01	8.235096182753415262e-01
8.237075875199711961e-01	8.237075875199711961e-01	8.237075875199711961e-01	8.237075875199711961e-01	8.237075875199711961e-01	8.237075875199711961e-01	8.237075875199711961e-01	8.237075875199711961e-01	8.237075875199711961e-01	8.237075875199711961e-01	8.237075875199711961e-01	8.237075875199711961e-01
8.233906480788979465e-01	8.233906480788979465e-01	8.233906480788979465e-01	8.233906480788979465e-01	8.233906480788979465e-01	8.233906480788979465e-01	8.233906480788979465e-01	8.233906480788979465e-01	8.233906480788979465e-01	8.233906480788979465e-01	8.233906480788979465e-01	8.233906480788979465e-01
8.225307633012299835e-01	8.225307633012299835e-01	8.225307633012299835e-01	8.225307633012299835e-01	8.225307633012299835e-01	8.225307633012299835e-01	8.225307633012299835e-01	8.225307633012299835e-01	8.225307633012299835e-01	8.225307633012299835e-01	8.225307633012299835e-01	8.225307633012299835e-01
8.241357339107753255e-01	8.241357339107753255e-01	8.241357339107753255e-01	8.241357339107753255e-01	8.241357339107753255e-01	8.241357339107753255e-01	8.241357339107753255e-01	8.241357339107753255e-01	8.241357339107753255e-01	8.241357339107753255e-01	8.241357339107753255e-01	8.241357339107753255e-01
7.598602159489528107e-01	7.598602159489528107e-01	7.598602159489528107e-01	7.598602159489528107e-01	7.598602159489528107e-01	7.598602159489528107e-01	7.598602159489528107e-01	7.598602159489528107e-01	7.598602159489528107e-01	7.598602159489528107e-01	7.598602159489528107e-01	7.598602159489528107e-01
7.603447285638085251e-01	7.603447285638085251e-01	7.603447285638085251e-01	7.603447285638085251e-01	7.603447285638085251e-01	7.603447285638085251e-01	7.603447285638085251e-01	7.603447285638085251e-01	7.603447285638085251e-01	7.603447285638085251e-01	7.603447285638085251e-01	7.603447285638085251e-01
7.606964655587367119e-01	7.606964655587367119e-01	7.606964655587367119e-01	7.606964655587367119e-01	7.606964655587367119e-01	7.606964655587367119e-01	7.606964655587367119e-01	7.606964655587367119e-01	7.606964655587367119e-01	7.606964655587367119e-01	7.606964655587367119e-01	7.606964655587367119e-01
7.599986183857819766e-01	7.599986183857819766e-01	7.599986183857819766e-01	7.599986183857819766e-01	7.599986183857819766e-01	7.599986183857819766e-01	7.599986183857819766e-01	7.599986183857819766e-01	7.599986183857819766e-01	7.599986183857819766e-01	7.599986183857819766e-01	7.599986183857819766e-01
7.600880412793765695e-01	7.600880412793765695e-01	7.600880412793765695e-01	7.600880412793765695e-01	7.600880412793765695e-01	7.600880412793765695e-01	7.600880412793765695e-01	7.600880412793765695e-01	7.600880412793765695e-01	7.600880412793765695e-01	7.600880412793765695e-01	7.600880412793765695e-01
1.461832276842573164e-01	1.461832276842573164e-01	1.461832276842573164e-01	1.461832276842573164e-01	1.461832276842573164e-01	1.461832276842573164e-01	1.461832276842573164e-01	1.461832276842573164e-01	1.461832276842573164e-01	1.461832276842573164e-01	1.461832276842573164e-01	1.461832276842573164e-01
1.454304959724460333e-01	1.454304959724460333e-01	1.454304959724460333e-01	1.454304959724460333e-01	1.454304959724460333e-01	1.454304959724460333e-01	1.454304959724460333e-01	1.454304959724460333e-01	1.454304959724460333e-01	1.454304959724460333e-01	1.454304959724460333e-01	1.454304959724460333e-01
1.449765580652754016e-01	1.449765580652754016e-01	1.449765580652754016e-01	1.449765580652754016e-01	1.449765580652754016e-01	1.449765580652754016e-01	1.449765580652754016e-01	1.449765580652754016e-01	1.449765580652754016e-01	1.449765580652754016e-01	1.449765580652754016e-01	1.449765580652754016e-01
1.463813559508400086e-01	1.463813559508400086e-01	1.463813559508400086e-01	1.463813559508400086e-01	1.463813559508400086e-01	1.463813559508400086e-01	1.463813559508400086e-01	1.463813559508400086e-01	1.463813559508400086e-01	1.463813559508400086e-01	1.463813559508400086e-01	1.463813559508400086e-01
1.455290106533430328e-01	1.455290106533430328e-01	1.455290106533430328e-01	1.455290106533430328e-01	1.455290106533430328e-01	1.455290106533430328e-01	1.455290106533430328e-01	1.455290106533430328e-01	1.455290106533430328e-01	1.455290106533430328e-01	1.455290106533430328e-01	1.455290106533430328e-01
1.463487232316949271e-01	1.463487232316949271e-01	1.463487232316949271e-01	1.463487232316949271e-01	1.463487232316949271e-01	1.463487232316949271e-01	1.463487232316949271e-01	1.463487232316949271e-01	1.463487232316949271e-01	1.463487232316949271e-01	1.463487232316949271e-01	1.463487232316949271e-01
2.326690649497931973e-01	2.326690649497931973e-01	2.326690649497931973e-01	2.326690649497931973e-01	2.326690649497931973e-01	2.326690649497931973e-01	2.326690649497931973e-01	2.326690649497931973e-01	2.326690649497931973e-01	2.326690649497931973e-01	2.326690649497931973e-01	2.326690649497931973e-01
2.314690131802531470e-01	2.314690131802531470e-01	2.314690131802531470e-01	2.314690131802531470e-01	2.314690131802531470e-01	2.314690131802531470e-01	2.314690131802531470e-01	2.314690131802531470e-01	2.314690131802531470e-01	2.314690131802531470e-01	2.314690131802531470e-01	2.314690131802531470e-01
2.320265563638343187e-01	2.320265563638343187e-01	2.320265563638343187e-01	2.320265563638343187e-01	2.320265563638343187e-01	2.320265563638343187e-01	2.320265563638343187e-01	2.320265563638343187e-01	2.320265563638343187e-01	2.320265563638343187e-01	2.320265563638343187e-01	2.320265563638343187e-01
1.137330091387195874e-01	1.137330091387195874e-01	1.137330091387195874e-01	1.137330091387195874e-01	1.137330091387195874e-01	1.137330091387195874e-01	1.137330091387195874e-01	1.137330091387195874e-01	1.137330091387195874e-01	1.137330091387195874e-01	1.137330091387195874e-01	1.137330091387195874e-01
1.143613799403515874e-01	1.143613799403515874e-01	1.143613799403515874e-01	1.143613799403515874e-01	1.143613799403515874e-01	1.143613799403515874e-01	1.143613799403515874e-01	1.143613799403515874e-01	1.143613799403515874e-01	1.143613799403515874e-01	1.143613799403515874e-01	1.143613799403515874e-01
1.152365665238274106e-01	1.152365665238274106e-01	1.152365665238274106e-01	1.152365665238274106e-01	1.152365665238274106e-01	1.152365665238274106e-01	1.152365665238274106e-01	1.152365665238274106e-01	1.152365665238274106e-01	1.152365665238274106e-01	1.152365665238274106e-01	1.152365665238274106e-01
1.150388303776600368e-01	1.150388303776600368e-01	1.150388303776600368e-01	1.150388303776600368e-01	1.150388303776600368e-01	1.150388303776600368e-01	1.150388303776600368e-01	1.150388303776600368e-01	1.150388303776600368e-01	1.150388303776600368e-01	1.150388303776600368e-01	1.150388303776600368e-01
1.149260340423918919e-01	1.149260340423918919e-01	1.149260340423918919e-01	1.149260340423918919e-01	1.149260340423918919e-01	1.149260340423918919e-01	1.149260340423918919e-01	1.149260340423918919e-01	1.149260340423918919e-01	1.149260340423918919e-01	1.149260340423918919e-01	1.149260340423918919e-01
3.799894911448264967e-01	3.799894911448264967e-01	3.799894911448264967e-01	3.799894911448264967e-01	3.799894911448264967e-01	3.799894911448264967e-01	3.799894911448264967e-01	3.799894911448264967e-01	3.799894911448264967e-01	3.799894911448264967e-01	3.799894911448264967e-01	3.799894911448264967e-01
3.799135442958943010e-01	3.799135442958943010e-01	3.799135442958943010e-01	3.799135442958943010e-01	3.799135442958943010e-01	3.799135442958943010e-01	3.799135442958943010e-01	3.799135442958943010e-01	3.799135442958943010e-01	3.799135442958943010e-01	3.799135442958943010e-01	3.799135442958943010e-01
3.800479756133260945e-01	3.800479756133260945e-01	3.800479756133260945e-01	3.800479756133260945e-01	3.800479756133260945e-01	3.800479756133260945e-01	3.800479756133260945e-01	3.800479756133260945e-01	3.800479756133260945e-01	3.800479756133260945e-01	3.800479756133260945e-01	3.800479756133260945e-01
3.802580286895615447e-01	3.802580286895615447e-01	3.802580286895615447e-01	3.802580286895615447e-01	3.802580286895615447e-01	3.802580286895615447e-01	3.802580286895615447e-01	3.802580286895615447e-01	3.802580286895615447e-01	3.802580286895615447e-01	3.802580286895615447e-01	3.802580286895615447e-01
3.807119368284070937e-01	3.807119368284070937e-01	3.807119368284070937e-01	3.807119368284070937e-01	3.807119368284070937e-01	3.807119368284070937e-01	3.807119368284070937e-01	3.807119368284070937e-01	3.807119368284070937e-01	3.807119368284070937e-01	3.807119368284070937e-01	3.807119368284070937e-01
1.723756608636785870e-01	1.723756608636785870e-01	1.723756608636785870e-01	1.723756608636785870e-01	1.723756608636785870e-01	1.723756608636785870e-01	1.723756608636785870e-01	1.723756608636785870e-01	1.723756608636785870e-01	1.723756608636785870e-01	1.723756608636785870e-01	1.723756608636785870e-01
1.729230954303135337e-01	1.729230954303135337e-01	1.729230954303135337e-01	1.729230954303135337e-01	1.729230954303135337e-01	1.729230954303135337e-01	1.729230954303135337e-01	1.729230954303135337e-01	1.729230954303135337e-01	1.729230954303135337e-01	1.729230954303135337e-01	1.729230954303135337e-01
1.728658114492053477e-01	1.728658114492053477e-01	1.728658114492053477e-01	1.728658114492053477e-01	1.728658114492053477e-01	1.728658114492053477e-01	1.728658114492053477e-01	1.728658114492053477e-01	1.728658114492053477e-01	1.728658114492053477e-01	1.728658114492053477e-01	1.728658114492053477e-01
1.725935827491743013e-01	1.725935827491743013e-01	1.725935827491743013e-01	1.725935827491743013e-01	1.725935827491743013e-01	1.725935827491743013e-01	1.725935827491743013e-01	1.725935827491743013e-01	1.725935827491743013e-01	1.725935827491743013e-01	1.725935827491743013e-01	1.725935827491743013e-01
1.730910254810380244e-01	1.730910254810380244e-01	1.730910254810380244e-01	1.730910254810380244e-01	1.730910254810380244e-01	1.730910254810380244e-01	1.730910254810380244e-01	1.730910254810380244e-01	1.730910254810380244e-01	1.730910254810380244e-01	1.730910254810380244e-01	1.730910254810380244e-01
2.043810870554731429e-01	2.043810870554731429e-01	2.043810870554731429e-01	2.043810870554731429e-01	2.043810870554731429e-01	2.043810870554731429e-01	2.043810870554731429e-01	2.043810870554731429e-01	2.043810870554731429e-01	2.043810870554731429e-01	2.043810870554731429e-01	2.043810870554731429e-01
2.045562368138131581e-01	2.045562368138131581e-01	2.045562368138131581e-01	2.045562368138131581e-01	2.045562368138131581e-01	2.045562368138131581e-01	2.045562368138131581e-01	2.045562368138131581e-01	2.045562368138131581e-01	2.045562368138131581e-01	2.045562368138131581e-01	2.045562368138131581e-01
2.039225553486240794e-01	2.039225553486240794e-01	2.039225553486240794e-01	2.039225553486240794e-01	2.039225553486240794e-01	2.039225553486240794e-01	2.039225553486240794e-01	2.039225553486240794e-01	2.039225553486240794e-01	2.039225553486240794e-01	2.039225553486240794e-01	2.039225553486240794e-01
2.052305279711857666e-01	2.052305279711857666e-01	2.052305279711857666e-01	2.052305279711857666e-01	2.052305279711857666e-01	2.052305279711857666e-01	2.052305279711857666e-01	2.052305279711857666e-01	2.052305279711857666e-01	2.052305279711857666e-01	2.052305279711857666e-01	2.052305279711857666e-01
2.049175548331426122e-01	2.049175548331426122e-01	2.049175548331426122e-01	2.049175548331426122e-01	2.049175548331426122e-01	2.049175548331426122e-01	2.049175548331426122e-01	2.049175548331426122e-01	2.049175548331426122e-01	2.049175548331426122e-01	2.049175548331426122e-01	2.049175548331426122e-01
1.249056950590366789e-02	1.249056950590366789e-02	1.249056950590366789e-02	1.249056950590366789e-02	1.249056950590366789e-02	1.249056950590366789e-02	1.249056950590366789e-02	1.249056950590366789e-02	1.249056950590366789e-02	1.249056950590366789e-02	1.249056950590366789e-02	1.249056950590366789e-02
1.201351178766283875e-02	1.201351178766283875e-02	1.201351178766283875e-02	1.201351178766283875e-02	1.201351178766283875e-02	1.201351178766283875e-02	1.201351178766283875e-02	1.201351178766283875e-02	1.201351178766283875e-02	1.201351178766283875e-02	1.201351178766283875e-02	1.201351178766283875e-02
1.292827637419599433e-02	1.292827637419599433e-02	1.292827637419599433e-02	1.292827637419599433e-02	1.292827637419599433e-02	1.292827637419599433e-02	1.292827637419599433e-02	1.292827637419599433e-02	1.292827637419599433e-02	1.292827637419599433e-02	1.292827637419599433e-02	1.292827637419599433e-02
1.356770431952485784e-02	1.356770431952485784e-02	1.356770431952485784e-02	1.356770431952485784e-02	1.356770431952485784e-02	1.356770431952485784e-02	1.356770431952485784e-02	1.356770431952485784e-02	1.356770431952485784e-02	1.356770431952485784e-02	1.356770431952485784e-02	1.356770431952485784e-02
1.231055925171331555e-02	1.231055925171331555e-02	1.231055925171331555e-02	1.231055925171331555e-02	1.231055925171331555e-02	1.231055925171331555e-02	1.231055925171331555e-02	1.231055925171331555e-02	1.231055925171331555e-02	1.231055925171331555e-02	1.231055925171331555e-02	1.231055925171331555e-02
4.324258930658079203e-01	4.324258930658079203e-01	4.324258930658079203e-01	4.324258930658079203e-01	4.324258930658079203e-01	4.324258930658079203e-01	4.324258930658079203e-01	4.324258930658079203e-01	4.324258930658079203e-01	4.324258930658079203e-01	4.324258930658079203e-01	4.324258930658079203e-01
4.317504671740333144e-01	4.317504671740333144e-01	4.317504671740333144e-01	4.317504671740333144e-01	4.317504671740333144e-01	4.317504671740333144e-01	4.317504671740333144e-01	4.317504671740333144e-01	4.317504671740333144e-01	4.317504671740333144e-01	4.317504671740333144e-01	4.317504671740333144e-01
4.322931343430423401e-01	4.322931343430423401e-01	4.322931343430423401e-01	4.322931343430423401e-01	4.322931343430423401e-01	4.322931343430423401e-01	4.322931343430423401e-01	4.322931343430423401e-01	4.322931343430423401e-01	4.322931343430423401e-01	4.322931343430423401e-01	4.322931343430423401e-01
4.903216069478119055e-01	4.903216069478119055e-01	4.903216069478119055e-01	4.903216069478119055e-01	4.903216069478119055e-01	4.903216069478119055e-01	4.903216069478119055e-01	4.903216069478119055e-01	4.903216069478119055e-01	4.903216069478119055e-01	4.903216069478119055e-01	4.903216069478119055e-01
4.897679670488796488e-01	4.897679670488796488e-01	4.897679670488796488e-01	4.897679670488796488e-01	4.897679670488796488e-01	4.897679670488796488e-01	4.897679670488796488e-01	4.897679670488796488e-01	4.897679670488796488e-01	4.897679670488796488e-01	4.897679670488796488e-01	4.897679670488796488e-01
4.905980898530230561e-01	4.905980898530230561e-01	4.905980898530230561e-01	4.905980898530230561e-01	4.905980898530230561e-01	4.905980898530230561e-01	4.905980898530230561e-01	4.905980898530230561e-01	4.905980898530230561e-01	4.905980898530230561e-01	4.905980898530230561e-01	4.905980898530230561e-01
4.901709213577851720e-01	4.901709213577851720e-01	4.901709213577851720e-01	4.901709213577851720e-01	4.901709213577851720e-01	4.901709213577851720e-01	4.901709213577851720e-01	4.901709213577851720e-01	4.901709213577851720e-01	4.901709213577851720e-01	4.901709213577851720e-01	4.901709213577851720e-01
4.898305704393237647e-01	4.898305704393237647e-01	4.898305704393237647e-01	4.898305704393237647e-01	4.898305704393237647e-01	4.898305704393237647e-01	4.898305704393237647e-01	4.898305704393237647e-01	4.898305704393237647e-01	4.898305704393237647e-01	4.898305704393237647e-01	4.898305704393237647e-01
4.907189744363678607e-01	4.907189744363678607e-01	4.907189744363678607e-01	4.907189744363678607e-01	4.907189744363678607e-01	4.907189744363678607e-01	4.907189744363678607e-01	4.907189744363678607e-01	4.907189744363678607e-01	4.907189744363678607e-01	4.907189744363678607e-01	4.907189744363678607e-01
2.548024572216571193e-01	2.548024572216571193e-01	2.548024572216571193e-01	2.548024572216571193e-01	2.548024572216571193e-01	2.548024572216571193e-01	2.548024572216571193e-01	2.548024572216571193e-01	2.548024572216571193e-01	2.548024572216571193e-01	2.548024572216571193e-01	2.548024572216571193e-01
2.555607861710333384e-01	2.555607861710333384e-01	2.555607861710333384e-01	2.555607861710333384e-01	2.555607861710333384e-01	2.555607861710333384e-01	2.555607861710333384e-01	2.555607861710333384e-01	2.555607861710333384e-01	2.555607861710333384e-01	2.555607861710333384e-01	2.555607861710333384e-01
2.546052273843551483e-01	2.546052273843551483e-01	2.546052273843551483e-01	2.546052273843551483e-01	2.546052273843551483e-01	2.546052273843551483e-01	2.546052273843551483e-01	2.546052273843551483e-01	2.546052273843551483e-01	2.546052273843551483e-01	2.546052273843551483e-01	2.546052273843551483e-01
2.549202283919740353e-01	2.549202283919740353e-01	2.549202283919740353e-01	2.549202283919740353e-01	2.549202283919740353e-01	2.549202283919740353e-01	2.549202283919740353e-01	2.549202283919740353e-01	2.549202283919740353e-01	2.549202283919740353e-01	2.549202283919740353e-01	2.549202283919740353e-01
2.564291879811047004e-01	2.564291879811047004e-01	2.564291879811047004e-01	2.564291879811047004e-01	2.564291879811047004e-01	2.564291879811047004e-01	2.564291879811047004e-01	2.564291879811047004e-01	2.564291879811047004e-01	2.564291879811047004e-01	2.564291879811047004e-01	2.564291879811047004e-01
2.561668127880101231e-01	2.561668127880101231e-01	2.561668127880101231e-01	2.561668127880101231e-01	2.561668127880101231e-01	2.561668127880101231e-01	2.561668127880101231e-01	2.561668127880101231e-01	2.561668127880101231e-01	2.561668127880101231e-01	2.561668127880101231e-01	2.561668127880101231e-01
8.201743379043042736e-01	8.201743379043042736e-01	8.201743379043042736e-01	8.201743379043042736e-01	8.201743379043042736e-01	8.201743379043042736e-01	8.201743379043042736e-01	8.201743379043042736e-01	8.201743379043042736e-01	8.201743379043042736e-01	8.201743379043042736e-01	8.201743379043042736e-01
8.194327140840986790e-01	8.194327140840986790e-01	8.194327140840986790e-01	8.194327140840986790e-01	8.194327140840986790e-01	8.194327140840986790e-01	8.194327140840986790e-01	8.194327140840986790e-01	8.194327140840986790e-01	8.194327140840986790e-01	8.194327140840986790e-01	8.194327140840986790e-01
8.192892603424685172e-01	8.192892603424685172e-01	8.192892603424685172e-01	8.192892603424685172e-01	8.192892603424685172e-01	8.192892603424685172e-01	8.192892603424685172e-01	8.192892603424685172e-01	8.192892603424685172e-01	8.192892603424685172e-01	8.192892603424685172e-01	8.192892603424685172e-01
8.192530840939292736e-01	8.192530840939292736e-01	8.192530840939292736e-01	8.192530840939292736e-01	8.192530840939292736e-01	8.192530840939292736e-01	8.192530840939292736e-01	8.192530840939292736e-01	8.192530840939292736e-01	8.192530840939292736e-01	8.192530840939292736e-01	8.192530840939292736e-01
2.915777283309699541e-01	2.915777283309699541e-01	2.915777283309699541e-01	2.915777283309699541e-01	2.915777283309699541e-01	2.915777283309699541e-01	2.915777283309699541e-01	2.915777283309699541e-01	2.915777283309699541e-01	2.915777283309699541e-01	2.915777283309699541e-01	2.915777283309699541e-01
2.916752760095963071e-01	2.916752760095963071e-01	2.916752760095963071e-01	2.916752760095963071e-01	2.916752760095963071e-01	2.916752760095963071e-01	2.916752760095963071e-01	2.916752760095963071e-01	2.916752760095963071e-01	2.916752760095963071e-01	2.916752760095963071e-01	2.916752760095963071e-01
2.911604299079194602e-01	2.911604299079194602e-01	2.911604299079194602e-01	2.911604299079194602e-01	2.911604299079194602e-01	2.911604299079194602e-01	2.911604299079194602e-01	2.911604299079194602e-01	2.911604299079194602e-01	2.911604299079194602e-01	2.911604299079194602e-01	2.911604299079194602e-01
2.910522516160937712e-01	2.910522516160937712e-01	2.910522516160937712e-01	2.910522516160937712e-01	2.910522516160937712e-01	2.910522516160937712e-01	2.910522516160937712e-01	2.910522516160937712e-01	2.910522516160937712e-01	2.910522516160937712e-01	2.910522516160937712e-01	2.910522516160937712e-01
4.551743937526717687e-01	4.551743937526717687e-01	4.551743937526717687e-01	4.551743937526717687e-01	4.551743937526717687e-01	4.551743937526717687e-01	4.551743937526717687e-01	4.551743937526717687e-01	4.551743937526717687e-01	4.551743937526717687e-01	4.551743937526717687e-01	4.551743937526717687e-01
4.559863193607262000e-01	4.559863193607262000e-01	4.559863193607262000e-01	4.559863193607262000e-01	4.559863193607262000e-01	4.559863193607262000e-01	4.559863193607262000e-01	4.559863193607262000e-01	4.559863193607262000e-01	4.559863193607262000e-01	4.559863193607262000e-01	4.559863193607262000e-01
4.555438716723708703e-01	4.555438716723708703e-01	4.555438716723708703e-01	4.555438716723708703e-01	4.555438716723708703e-01	4.555438716723708703e-01	4.555438716723708703e-01	4.555438716723708703e-01	4.555438716723708703e-01	4.555438716723708703e-01	4.555438716723708703e-01	4.555438716723708703e-01
1.545593998324070739e-01	1.545593998324070739e-01	1.545593998324070739e-01	1.545593998324070739e-01	1.545593998324070739e-01	1.545593998324070739e-01	1.545593998324070739e-01	1.545593998324070739e-01	1.545593998324070739e-01	1.545593998324070739e-01	1.545593998324070739e-01	1.545593998324070739e-01
1.539985984485813530e-01	1.539985984485813530e-01	1.539985984485813530e-01	1.539985984485813530e-01	1.539985984485813530e-01	1.539985984485813530e-01	1.539985984485813530e-01	1.539985984485813530e-01	1.539985984485813530e-01	1.539985984485813530e-01	1.539985984485813530e-01	1.539985984485813530e-01
1.533625945533599877e-01	1.533625945533599877e-01	1.533625945533599877e-01	1.533625945533599877e-01	1.533625945533599877e-01	1.533625945533599877e-01	1.533625945533599877e-01	1.533625945533599877e-01	1.533625945533599877e-01	1.533625945533599877e-01	1.533625945533599877e-01	1.533625945533599877e-01
1.541249379332043090e-01	1.541249379332043090e-01	1.541249379332043090e-01	1.541249379332043090e-01	1.541249379332043090e-01	1.541249379332043090e-01	1.541249379332043090e-01	1.541249379332043090e-01	1.541249379332043090e-01	1.541249379332043090e-01	1.541249379332043090e-01	1.541249379332043090e-01
1.536980338801127444e-01	1.536980338801127444e-01	1.536980338801127444e-01	1.536980338801127444e-01	1.536980338801127444e-01	1.536980338801127444e-01	1.536980338801127444e-01	1.536980338801127444e-01	1.536980338801127444e-01	1.536980338801127444e-01	1.536980338801127444e-01	1.536980338801127444e-01
5.889924960625533279e-01	5.889924960625533279e-01	5.889924960625533279e-01	5.889924960625533279e-01	5.889924960625533279e-01	5.889924960625533279e-01	5.889924960625533279e-01	5.889924960625533279e-01	5.889924960625533279e-01	5.889924960625533279e-01	5.889924960625533279e-01	5.889924960625533279e-01
5.879299885204498644e-01	5.879299885204498644e-01	5.879299885204498644e-01	5.879299885204498644e-01	5.879299885204498644e-01	5.879299885204498644e-01	5.879299885204498644e-01	5.879299885204498644e-01	5.879299885204498644e-01	5.879299885204498644e-01	5.879299885204498644e-01	5.879299885204498644e-01
5.879408749666823475e-01	5.879408749666823475e-01	5.879408749666823475e-01	5.879408749666823475e-01	5.879408749666823475e-01	5.879408749666823475e-01	5.879408749666823475e-01	5.879408749666823475e-01	5.879408749666823475e-01	5.879408749666823475e-01	5.879408749666823475e-01	5.879408749666823475e-01
5.876685720156641368e-01	5.876685720156641368e-01	5.876685720156641368e-01	5.876685720156641368e-01	5.876685720156641368e-01	5.876685720156641368e-01	5.876685720156641368e-01	5.876685720156641368e-01	5.876685720156641368e-01	5.876685720156641368e-01	5.876685720156641368e-01	5.876685720156641368e-01
4.001480743905404536e-01	4.001480743905404536e-01	4.001480743905404536e-01	4.001480743905404536e-01	4.001480743905404536e-01	4.001480743905404536e-01	4.001480743905404536e-01	4.001480743905404536e-01	4.001480743905404536e-01	4.001480743905404536e-01	4.001480743905404536e-01	4.001480743905404536e-01
3.993984690355100176e-01	3.993984690355100176e-01	3.993984690355100176e-01	3.993984690355100176e-01	3.993984690355100176e-01	3.993984690355100176e-01	3.993984690355100176e-01	3.993984690355100176e-01	3.993984690355100176e-01	3.993984690355100176e-01	3.993984690355100176e-01	3.993984690355100176e-01
4.001898704825028741e-01	4.001898704825028741e-01	4.001898704825028741e-01	4.001898704825028741e-01	4.001898704825028741e-01	4.001898704825028741e-01	4.001898704825028741e-01	4.001898704825028741e-01	4.001898704825028741e-01	4.001898704825028741e-01	4.001898704825028741e-01	4.001898704825028741e-01
4.003050532710966669e-01	4.003050532710966669e-01	4.003050532710966669e-01	4.003050532710966669e-01	4.003050532710966669e-01	4.003050532710966669e-01	4.003050532710966669e-01	4.003050532710966669e-01	4.003050532710966669e-01	4.003050532710966669e-01	4.003050532710966669e-01	4.003050532710966669e-01
9.991682318473839031e-01	9.991682318473839031e-01	9.991682318473839031e-01	9.991682318473839031e-01	9.991682318473839031e-01	9.991682318473839031e-01	9.991682318473839031e-01	9.991682318473839031e-01	9.991682318473839031e-01	9.991682318473839031e-01	9.991682318473839031e-01	9.991682318473839031e-01
9.999999999999998890e-01	9.999999999999998890e-01	9.999999999999998890e-01	9.999999999999998890e-01	9.999999999999998890e-01	9.999999999999998890e-01	9.999999999999998890e-01	9.999999999999998890e-01	9.999999999999998890e-01	9.999999999999998890e-01	9.999999999999998890e-01	9.999999999999998890e-01
9.986810460016906088e-01	9.986810460016906088e-01	9.986810460016906088e-01	9.986810460016906088e-01	9.986810460016906088e-01	9.986810460016906088e-01	9.986810460016906088e-01	9.986810460016906088e-01	9.986810460016906088e-01	9.986810460016906088e-01	9.986810460016906088e-01	9.986810460016906088e-01
9.992620799932310227e-01	9.992620799932310227e-01	9.992620799932310227e-01	9.992620799932310227e-01	9.992620799932310227e-01	9.992620799932310227e-01	9.992620799932310227e-01	9.992620799932310227e-01	9.992620799932310227e-01	9.992620799932310227e-01	9.992620799932310227e-01	9.992620799932310227e-01
1.100950290915405222e-01	1.100950290915405222e-01	1.100950290915405222e-01	1.100950290915405222e-01	1.100950290915405222e-01	1.100950290915405222e-01	1.100950290915405222e-01	1.100950290915405222e-01	1.100950290915405222e-01	1.100950290915405222e-01	1.100950290915405222e-01	1.100950290915405222e-01
1.112149060652125737e-01	1.112149060652125737e-01	1.112149060652125737e-01	1.112149060652125737e-01	1.112149060652125737e-01	1.112149060652125737e-01	1.112149060652125737e-01	1.112149060652125737e-01	1.112149060652125737e-01	1.112149060652125737e-01	1.112149060652125737e-01	1.112149060652125737e-01
1.110911745942093493e-01	1.110911745942093493e-01	1.110911745942093493e-01	1.110911745942093493e-01	1.110911745942093493e-01	1.110911745942093493e-01	1.110911745942093493e-01	1.110911745942093493e-01	1.110911745942093493e-01	1.110911745942093493e-01	1.110911745942093493e-01	1.110911745942093493e-01
1.113778739806484674e-01	1.113778739806484674e-01	1.113778739806484674e-01	1.113778739806484674e-01	1.113778739806484674e-01	1.113778739806484674e-01	1.113778739806484674e-01	1.113778739806484674e-01	1.113778739806484674e-01	1.113778739806484674e-01	1.113778739806484674e-01	1.113778739806484674e-01
1.106657759667412505e-01	1.106657759667412505e-01	1.106657759667412505e-01	1.106657759667412505e-01	1.106657759667412505e-01	1.106657759667412505e-01	1.106657759667412505e-01	1.106657759667412505e-01	1.106657759667412505e-01	1.106657759667412505e-01	1.106657759667412505e-01	1.106657759667412505e-01
1.108639330963480385e-01	1.108639330963480385e-01	1.108639330963480385e-01	1.108639330963480385e-01	1.108639330963480385e-01	1.108639330963480385e-01	1.108639330963480385e-01	1.108639330963480385e-01	1.108639330963480385e-01	1.108639330963480385e-01	1.108639330963480385e-01	1.108639330963480385e-01
4.739249767760641552e-01	4.739249767760641552e-01	4.739249767760641552e-01	4.739249767760641552e-01	4.739249767760641552e-01	4.739249767760641552e-01	4.739249767760641552e-01	4.739249767760641552e-01	4.739249767760641552e-01	4.739249767760641552e-01	4.739249767760641552e-01	4.739249767760641552e-01
4.755311214997637870e-01	4.755311214997637870e-01	4.755311214997637870e-01	4.755311214997637870e-01	4.755311214997637870e-01	4.755311214997637870e-01	4.755311214997637870e-01	4.755311214997637870e-01	4.755311214997637870e-01	4.755311214997637870e-01	4.755311214997637870e-01	4.755311214997637870e-01
4.756050007587247497e-01	4.756050007587247497e-01	4.756050007587247497e-01	4.756050007587247497e-01	4.756050007587247497e-01	4.756050007587247497e-01	4.756050007587247497e-01	4.756050007587247497e-01	4.756050007587247497e-01	4.756050007587247497e-01	4.756050007587247497e-01	4.756050007587247497e-01
4.750839398273790093e-01	4.750839398273790093e-01	4.750839398273790093e-01	4.750839398273790093e-01	4.750839398273790093e-01	4.750839398273790093e-01	4.750839398273790093e-01	4.750839398273790093e-01	4.750839398273790093e-01	4.750839398273790093e-01	4.750839398273790093e-01	4.750839398273790093e-01
8.500543205026961369e-01	8.500543205026961369e-01	8.500543205026961369e-01	8.500543205026961369e-01	8.500543205026961369e-01	8.500543205026961369e-01	8.500543205026961369e-01	8.500543205026961369e-01	8.500543205026961369e-01	8.500543205026961369e-01	8.500543205026961369e-01	8.500543205026961369e-01
8.501844823600213097e-01	8.501844823600213097e-01	8.501844823600213097e-01	8.501844823600213097e-01	8.501844823600213097e-01	8.501844823600213097e-01	8.501844823600213097e-01	8.501844823600213097e-01	8.501844823600213097e-01	8.501844823600213097e-01	8.501844823600213097e-01	8.501844823600213097e-01
8.509668127199236931e-01	8.509668127199236931e-01	8.509668127199236931e-01	8.509668127199236931e-01	8.509668127199236931e-01	8.509668127199236931e-01	8.509668127199236931e-01	8.509668127199236931e-01	8.509668127199236931e-01	8.509668127199236931e-01	8.509668127199236931e-01	8.509668127199236931e-01
8.516274507505854352e-01	8.516274507505854352e-01	8.516274507505854352e-01	8.516274507505854352e-01	8.516274507505854352e-01	8.516274507505854352e-01	8.516274507505854352e-01	8.516274507505854352e-01	8.516274507505854352e-01	8.516274507505854352e-01	8.516274507505854352e-01	8.516274507505854352e-01
8.504115849054032505e-01	8.504115849054032505e-01	8.504115849054032505e-01	8.504115849054032505e-01	8.504115849054032505e-01	8.504115849054032505e-01	8.504115849054032505e-01	8.504115849054032505e-01	8.504115849054032505e-01	8.504115849054032505e-01	8.504115849054032505e-01	8.504115849054032505e-01
8.508796707093035927e-01	8.508796707093035927e-01	8.508796707093035927e-01	8.508796707093035927e-01	8.508796707093035927e-01	8.508796707093035927e-01	8.508796707093035927e-01	8.508796707093035927e-01	8.508796707093035927e-01	8.508796707093035927e-01	8.508796707093035927e-01	8.508796707093035927e-01
8.514320096814198546e-01	8.514320096814198546e-01	8.514320096814198546e-01	8.514320096814198546e-01	8.514320096814198546e-01	8.514320096814198546e-01	8.514320096814198546e-01	8.514320096814198546e-01	8.514320096814198546e-01	8.514320096814198546e-01	8.514320096814198546e-01	8.514320096814198546e-01
7.330692148943291908e-01	7.330692148943291908e-01	7.330692148943291908e-01	7.330692148943291908e-01	7.330692148943291908e-01	7.330692148943291908e-01	7.330692148943291908e-01	7.330692148943291908e-01	7.330692148943291908e-01	7.330692148943291908e-01	7.330692148943291908e-01	7.330692148943291908e-01
3.406449276406187665e-01	3.406449276406187665e-01	3.406449276406187665e-01	3.406449276406187665e-01	3.406449276406187665e-01	3.406449276406187665e-01	3.406449276406187665e-01	3.406449276406187665e-01	3.406449276406187665e-01	3.406449276406187665e-01	3.406449276406187665e-01	3.406449276406187665e-01
3.419479303023951200e-01	3.419479303023951200e-01	3.419479303023951200e-01	3.419479303023951200e-01	3.419479303023951200e-01	3.419479303023951200e-01	3.419479303023951200e-01	3.419479303023951200e-01	3.419479303023951200e-01	3.419479303023951200e-01	3.419479303023951200e-01	3.419479303023951200e-01
3.413463466780202182e-01	3.413463466780202182e-01	3.413463466780202182e-01	3.413463466780202182e-01	3.413463466780202182e-01	3.413463466780202182e-01	3.413463466780202182e-01	3.413463466780202182e-01	3.413463466780202182e-01	3.413463466780202182e-01	3.413463466780202182e-01	3.413463466780202182e-01
3.406739914852518480e-01	3.406739914852518480e-01	3.406739914852518480e-01	3.406739914852518480e-01	3.406739914852518480e-01	3.406739914852518480e-01	3.406739914852518480e-01	3.406739914852518480e-01	3.406739914852518480e-01	3.406739914852518480e-01	3.406739914852518480e-01	3.406739914852518480e-01
6.202373350172045718e-01	6.202373350172045718e-01	6.202373350172045718e-01	6.202373350172045718e-01	6.202373350172045718e-01	6.202373350172045718e-01	6.202373350172045718e-01	6.202373350172045718e-01	6.202373350172045718e-01	6.202373350172045718e-01	6.202373350172045718e-01	6.202373350172045718e-01
6.205264794590630295e-01	6.205264794590630295e-01	6.205264794590630295e-01	6.205264794590630295e-01	6.205264794590630295e-01	6.205264794590630295e-01	6.205264794590630295e-01	6.205264794590630295e-01	6.205264794590630295e-01	6.205264794590630295e-01	6.205264794590630295e-01	6.205264794590630295e-01
6.201724217358353108e-01	6.201724217358353108e-01	6.201724217358353108e-01	6.201724217358353108e-01	6.201724217358353108e-01	6.201724217358353108e-01	6.201724217358353108e-01	6.201724217358353108e-01	6.201724217358353108e-01	6.201724217358353108e-01	6.201724217358353108e-01	6.201724217358353108e-01
6.187970340621984366e-01	6.187970340621984366e-01	6.187970340621984366e-01	6.187970340621984366e-01	6.187970340621984366e-01	6.187970340621984366e-01	6.187970340621984366e-01	6.187970340621984366e-01	6.187970340621984366e-01	6.187970340621984366e-01	6.187970340621984366e-01	6.187970340621984366e-01
2.165764184884304278e-01	2.165764184884304278e-01	2.165764184884304278e-01	2.165764184884304278e-01	2.165764184884304278e-01	2.165764184884304278e-01	2.165764184884304278e-01	2.165764184884304278e-01	2.165764184884304278e-01	2.165764184884304278e-01	2.165764184884304278e-01	2.165764184884304278e-01
2.172279960781589025e-01	2.172279960781589025e-01	2.172279960781589025e-01	2.172279960781589025e-01	2.172279960781589025e-01	2.172279960781589025e-01	2.172279960781589025e-01	2.172279960781589025e-01	2.172279960781589025e-01	2.172279960781589025e-01	2.172279960781589025e-01	2.172279960781589025e-01
2.153536648360713235e-01	2.153536648360713235e-01	2.153536648360713235e-01	2.153536648360713235e-01	2.153536648360713235e-01	2.153536648360713235e-01	2.153536648360713235e-01	2.153536648360713235e-01	2.153536648360713235e-01	2.153536648360713235e-01	2.153536648360713235e-01	2.153536648360713235e-01
2.158872226088503210e-01	2.158872226088503210e-01	2.158872226088503210e-01	2.158872226088503210e-01	2.158872226088503210e-01	2.158872226088503210e-01	2.158872226088503210e-01	2.158872226088503210e-01	2.158872226088503210e-01	2.158872226088503210e-01	2.158872226088503210e-01	2.158872226088503210e-01
4.163566723889557952e-01	4.163566723889557952e-01	4.163566723889557952e-01	4.163566723889557952e-01	4.163566723889557952e-01	4.163566723889557952e-01	4.163566723889557952e-01	4.163566723889557952e-01	4.163566723889557952e-01	4.163566723889557952e-01	4.163566723889557952e-01	4.163566723889557952e-01
4.164834951487935699e-01	4.164834951487935699e-01	4.164834951487935699e-01	4.164834951487935699e-01	4.164834951487935699e-01	4.164834951487935699e-01	4.164834951487935699e-01	4.164834951487935699e-01	4.164834951487935699e-01	4.164834951487935699e-01	4.164834951487935699e-01	4.164834951487935699e-01
4.163397672090871082e-01	4.163397672090871082e-01	4.163397672090871082e-01	4.163397672090871082e-01	4.163397672090871082e-01	4.163397672090871082e-01	4.163397672090871082e-01	4.163397672090871082e-01	4.163397672090871082e-01	4.163397672090871082e-01	4.163397672090871082e-01	4.163397672090871082e-01
9.448294956711000836e-01	9.448294956711000836e-01	9.448294956711000836e-01	9.448294956711000836e-01	9.448294956711000836e-01	9.448294956711000836e-01	9.448294956711000836e-01	9.448294956711000836e-01	9.448294956711000836e-01	9.448294956711000836e-01	9.448294956711000836e-01	9.448294956711000836e-01
9.455377823172029794e-01	9.455377823172029794e-01	9.455377823172029794e-01	9.455377823172029794e-01	9.455377823172029794e-01	9.455377823172029794e-01	9.455377823172029794e-01	9.455377823172029794e-01	9.455377823172029794e-01	9.455377823172029794e-01	9.455377823172029794e-01	9.455377823172029794e-01
9.454005903938558220e-01	9.454005903938558220e-01	9.454005903938558220e-01	9.454005903938558220e-01	9.454005903938558220e-01	9.454005903938558220e-01	9.454005903938558220e-01	9.454005903938558220e-01	9.454005903938558220e-01	9.454005903938558220e-01	9.454005903938558220e-01	9.454005903938558220e-01
9.448594921108619538e-01	9.448594921108619538e-01	9.448594921108619538e-01	9.448594921108619538e-01	9.448594921108619538e-01	9.448594921108619538e-01	9.448594921108619538e-01	9.448594921108619538e-01	9.448594921108619538e-01	9.448594921108619538e-01	9.448594921108619538e-01	9.448594921108619538e-01
9.448175792376595217e-01	9.448175792376595217e-01	9.448175792376595217e-01	9.448175792376595217e-01	9.448175792376595217e-01	9.448175792376595217e-01	9.448175792376595217e-01	9.448175792376595217e-01	9.448175792376595217e-01	9.448175792376595217e-01	9.448175792376595217e-01	9.448175792376595217e-01
9.445030641504685853e-01	9.445030641504685853e-01	9.445030641504685853e-01	9.445030641504685853e-01	9.445030641504685853e-01	9.445030641504685853e-01	9.445030641504685853e-01	9.445030641504685853e-01	9.445030641504685853e-01	9.445030641504685853e-01	9.445030641504685853e-01	9.445030641504685853e-01
9.451458074033822765e-01	9.451458074033822765e-01	9.451458074033822765e-01	9.451458074033822765e-01	9.451458074033822765e-01	9.451458074033822765e-01	9.451458074033822765e-01	9.451458074033822765e-01	9.451458074033822765e-01	9.451458074033822765e-01	9.451458074033822765e-01	9.451458074033822765e-01
7.089043899364304568e-01	7.089043899364304568e-01	7.089043899364304568e-01	7.089043899364304568e-01	7.089043899364304568e-01	7.089043899364304568e-01	7.089043899364304568e-01	7.089043899364304568e-01	7.089043899364304568e-01	7.089043899364304568e-01	7.089043899364304568e-01	7.089043899364304568e-01
8.622291386750482456e-01	8.622291386750482456e-01	8.622291386750482456e-01	8.622291386750482456e-01	8.622291386750482456e-01	8.622291386750482456e-01	8.622291386750482456e-01	8.622291386750482456e-01	8.622291386750482456e-01	8.622291386750482456e-01	8.622291386750482456e-01	8.622291386750482456e-01
8.621998466376903369e-01	8.621998466376903369e-01	8.621998466376903369e-01	8.621998466376903369e-01	8.621998466376903369e-01	8.621998466376903369e-01	8.621998466376903369e-01	8.621998466376903369e-01	8.621998466376903369e-01	8.621998466376903369e-01	8.621998466376903369e-01	8.621998466376903369e-01
8.631761539834766905e-01	8.631761539834766905e-01	8.631761539834766905e-01	8.631761539834766905e-01	8.631761539834766905e-01	8.631761539834766905e-01	8.631761539834766905e-01	8.631761539834766905e-01	8.631761539834766905e-01	8.631761539834766905e-01	8.631761539834766905e-01	8.631761539834766905e-01
8.633679616971000614e-01	8.633679616971000614e-01	8.633679616971000614e-01	8.633679616971000614e-01	8.633679616971000614e-01	8.633679616971000614e-01	8.633679616971000614e-01	8.633679616971000614e-01	8.633679616971000614e-01	8.633679616971000614e-01	8.633679616971000614e-01	8.633679616971000614e-01
8.626473753146403078e-01	8.626473753146403078e-01	8.626473753146403078e-01	8.626473753146403078e-01	8.626473753146403078e-01	8.626473753146403078e-01	8.626473753146403078e-01	8.626473753146403078e-01	8.626473753146403078e-01	8.626473753146403078e-01	8.626473753146403078e-01	8.626473753146403078e-01
8.618045863932224382e-01	8.618045863932224382e-01	8.618045863932224382e-01	8.618045863932224382e-01	8.618045863932224382e-01	8.618045863932224382e-01	8.618045863932224382e-01	8.618045863932224382e-01	8.618045863932224382e-01	8.618045863932224382e-01	8.618045863932224382e-01	8.618045863932224382e-01
8.616887600655217527e-01	8.616887600655217527e-01	8.616887600655217527e-01	8.616887600655217527e-01	8.616887600655217527e-01	8.616887600655217527e-01	8.616887600655217527e-01	8.616887600655217527e-01	8.616887600655217527e-01	8.616887600655217527e-01	8.616887600655217527e-01	8.616887600655217527e-01
1.571672334882274757e-01	1.571672334882274757e-01	1.571672334882274757e-01	1.571672334882274757e-01	1.571672334882274757e-01	1.571672334882274757e-01	1.571672334882274757e-01	1.571672334882274757e-01	1.571672334882274757e-01	1.571672334882274757e-01	1.571672334882274757e-01	1.571672334882274757e-01
1.569598734508950433e-01	1.569598734508950433e-01	1.569598734508950433e-01	1.569598734508950433e-01	1.569598734508950433e-01	1.569598734508950433e-01	1.569598734508950433e-01	1.569598734508950433e-01	1.569598734508950433e-01	1.569598734508950433e-01	1.569598734508950433e-01	1.569598734508950433e-01
1.576118146048623436e-01	1.576118146048623436e-01	1.576118146048623436e-01	1.576118146048623436e-01	1.576118146048623436e-01	1.576118146048623436e-01	1.576118146048623436e-01	1.576118146048623436e-01	1.576118146048623436e-01	1.576118146048623436e-01	1.576118146048623436e-01	1.576118146048623436e-01
1.575832682869935109e-01	1.575832682869935109e-01	1.575832682869935109e-01	1.575832682869935109e-01	1.575832682869935109e-01	1.575832682869935109e-01	1.575832682869935109e-01	1.575832682869935109e-01	1.575832682869935109e-01	1.575832682869935109e-01	1.575832682869935109e-01	1.575832682869935109e-01
1.582235527506492268e-01	1.582235527506492268e-01	1.582235527506492268e-01	1.582235527506492268e-01	1.582235527506492268e-01	1.582235527506492268e-01	1.582235527506492268e-01	1.582235527506492268e-01	1.582235527506492268e-01	1.582235527506492268e-01	1.582235527506492268e-01	1.582235527506492268e-01
6.897267189327174197e-01	6.897267189327174197e-01	6.897267189327174197e-01	6.897267189327174197e-01	6.897267189327174197e-01	6.897267189327174197e-01	6.897267189327174197e-01	6.897267189327174197e-01	6.897267189327174197e-01	6.897267189327174197e-01	6.897267189327174197e-01	6.897267189327174197e-01
6.894056993526026522e-01	6.894056993526026522e-01	6.894056993526026522e-01	6.894056993526026522e-01	6.894056993526026522e-01	6.894056993526026522e-01	6.894056993526026522e-01	6.894056993526026522e-01	6.894056993526026522e-01	6.894056993526026522e-01	6.894056993526026522e-01	6.894056993526026522e-01
6.893876822863693743e-01	6.893876822863693743e-01	6.893876822863693743e-01	6.893876822863693743e-01	6.893876822863693743e-01	6.893876822863693743e-01	6.893876822863693743e-01	6.893876822863693743e-01	6.893876822863693743e-01	6.893876822863693743e-01	6.893876822863693743e-01	6.893876822863693743e-01
3.689816858730028959e-01	3.689816858730028959e-01	3.689816858730028959e-01	3.689816858730028959e-01	3.689816858730028959e-01	3.689816858730028959e-01	3.689816858730028959e-01	3.689816858730028959e-01	3.689816858730028959e-01	3.689816858730028959e-01	3.689816858730028959e-01	3.689816858730028959e-01
3.691138714742331350e-01	3.691138714742331350e-01	3.691138714742331350e-01	3.691138714742331350e-01	3.691138714742331350e-01	3.691138714742331350e-01	3.691138714742331350e-01	3.691138714742331350e-01	3.691138714742331350e-01	3.691138714742331350e-01	3.691138714742331350e-01	3.691138714742331350e-01
9.649388370037254026e-01	9.649388370037254026e-01	9.649388370037254026e-01	9.649388370037254026e-01	9.649388370037254026e-01	9.649388370037254026e-01	9.649388370037254026e-01	9.649388370037254026e-01	9.649388370037254026e-01	9.649388370037254026e-01	9.649388370037254026e-01	9.649388370037254026e-01
9.645801007586182196e-01	9.645801007586182196e-01	9.645801007586182196e-01	9.645801007586182196e-01	9.645801007586182196e-01	9.645801007586182196e-01	9.645801007586182196e-01	9.645801007586182196e-01	9.645801007586182196e-01	9.645801007586182196e-01	9.645801007586182196e-01	9.645801007586182196e-01
9.647327054016154868e-01	9.647327054016154868e-01	9.647327054016154868e-01	9.647327054016154868e-01	9.647327054016154868e-01	9.647327054016154868e-01	9.647327054016154868e-01	9.647327054016154868e-01	9.647327054016154868e-01	9.647327054016154868e-01	9.647327054016154868e-01	9.647327054016154868e-01
6.306997720105388394e-01	6.306997720105388394e-01	6.306997720105388394e-01	6.306997720105388394e-01	6.306997720105388394e-01	6.306997720105388394e-01	6.306997720105388394e-01	6.306997720105388394e-01	6.306997720105388394e-01	6.306997720105388394e-01	6.306997720105388394e-01	6.306997720105388394e-01
6.304630805316260300e-01	6.304630805316260300e-01	6.304630805316260300e-01	6.304630805316260300e-01	6.304630805316260300e-01	6.304630805316260300e-01	6.304630805316260300e-01	6.304630805316260300e-01	6.304630805316260300e-01	6.304630805316260300e-01	6.304630805316260300e-01	6.304630805316260300e-01
6.321818235061364977e-01	6.321818235061364977e-01	6.321818235061364977e-01	6.321818235061364977e-01	6.321818235061364977e-01	6.321818235061364977e-01	6.321818235061364977e-01	6.321818235061364977e-01	6.321818235061364977e-01	6.321818235061364977e-01	6.321818235061364977e-01	6.321818235061364977e-01
6.306355353793188234e-01	6.306355353793188234e-01	6.306355353793188234e-01	6.306355353793188234e-01	6.306355353793188234e-01	6.306355353793188234e-01	6.306355353793188234e-01	6.306355353793188234e-01	6.306355353793188234e-01	6.306355353793188234e-01	6.306355353793188234e-01	6.306355353793188234e-01
6.313022323866728236e-01	6.313022323866728236e-01	6.313022323866728236e-01	6.313022323866728236e-01	6.313022323866728236e-01	6.313022323866728236e-01	6.313022323866728236e-01	6.313022323866728236e-01	6.313022323866728236e-01	6.313022323866728236e-01	6.313022323866728236e-01	6.313022323866728236e-01
3.202985092351177260e-02	3.202985092351177260e-02	3.202985092351177260e-02	3.202985092351177260e-02	3.202985092351177260e-02	3.202985092351177260e-02	3.202985092351177260e-02	3.202985092351177260e-02	3.202985092351177260e-02	3.202985092351177260e-02	3.202985092351177260e-02	3.202985092351177260e-02
3.292076744183973502e-02	3.292076744183973502e-02	3.292076744183973502e-02	3.292076744183973502e-02	3.292076744183973502e-02	3.292076744183973502e-02	3.292076744183973502e-02	3.292076744183973502e-02	3.292076744183973502e-02	3.292076744183973502e-02	3.292076744183973502e-02	3.292076744183973502e-02
3.262191872995269526e-02	3.262191872995269526e-02	3.262191872995269526e-02	3.262191872995269526e-02	3.262191872995269526e-02	3.262191872995269526e-02	3.262191872995269526e-02	3.262191872995269526e-02	3.262191872995269526e-02	3.262191872995269526e-02	3.262191872995269526e-02	3.262191872995269526e-02
3.141702029428766751e-02	3.141702029428766751e-02	3.141702029428766751e-02	3.141702029428766751e-02	3.141702029428766751e-02	3.141702029428766751e-02	3.141702029428766751e-02	3.141702029428766751e-02	3.141702029428766751e-02	3.141702029428766751e-02	3.141702029428766751e-02	3.141702029428766751e-02
3.234427956827739398e-02	3.234427956827739398e-02	3.234427956827739398e-02	3.234427956827739398e-02	3.234427956827739398e-02	3.234427956827739398e-02	3.234427956827739398e-02	3.234427956827739398e-02	3.234427956827739398e-02	3.234427956827739398e-02	3.234427956827739398e-02	3.234427956827739398e-02
3.321172451394061725e-02	3.321172451394061725e-02	3.321172451394061725e-02	3.321172451394061725e-02	3.321172451394061725e-02	3.321172451394061725e-02	3.321172451394061725e-02	3.321172451394061725e-02	3.321172451394061725e-02	3.321172451394061725e-02	3.321172451394061725e-02	3.321172451394061725e-02
3.268432120109976413e-02	3.268432120109976413e-02	3.268432120109976413e-02	3.268432120109976413e-02	3.268432120109976413e-02	3.268432120109976413e-02	3.268432120109976413e-02	3.268432120109976413e-02	3.268432120109976413e-02	3.268432120109976413e-02	3.268432120109976413e-02	3.268432120109976413e-02
3.279150287996557278e-02	3.279150287996557278e-02	3.279150287996557278e-02	3.279150287996557278e-02	3.279150287996557278e-02	3.279150287996557278e-02	3.279150287996557278e-02	3.279150287996557278e-02	3.279150287996557278e-02	3.279150287996557278e-02	3.279150287996557278e-02	3.279150287996557278e-02
7.873822550707859635e-02	7.873822550707859635e-02	7.873822550707859635e-02	7.873822550707859635e-02	7.873822550707859635e-02	7.873822550707859635e-02	7.873822550707859635e-02	7.873822550707859635e-02	7.873822550707859635e-02	7.873822550707859635e-02	7.873822550707859635e-02	7.873822550707859635e-02
7.833339650709870983e-02	7.833339650709870983e-02	7.833339650709870983e-02	7.833339650709870983e-02	7.833339650709870983e-02	7.833339650709870983e-02	7.833339650709870983e-02	7.833339650709870983e-02	7.833339650709870983e-02	7.833339650709870983e-02	7.833339650709870983e-02	7.833339650709870983e-02
7.937126193680600628e-02	7.937126193680600628e-02	7.937126193680600628e-02	7.937126193680600628e-02	7.937126193680600628e-02	7.937126193680600628e-02	7.937126193680600628e-02	7.937126193680600628e-02	7.937126193680600628e-02	7.937126193680600628e-02	7.937126193680600628e-02	7.937126193680600628e-02
3.716031637221021977e-02	3.716031637221021977e-02	3.716031637221021977e-02	3.716031637221021977e-02	3.716031637221021977e-02	3.716031637221021977e-02	3.716031637221021977e-02	3.716031637221021977e-02	3.716031637221021977e-02	3.716031637221021977e-02	3.716031637221021977e-02	3.716031637221021977e-02
3.595330151779806138e-02	3.595330151779806138e-02	3.595330151779806138e-02	3.595330151779806138e-02	3.595330151779806138e-02	3.595330151779806138e-02	3.595330151779806138e-02	3.595330151779806138e-02	3.595330151779806138e-02	3.595330151779806138e-02	3.595330151779806138e-02	3.595330151779806138e-02
3.658573697942513192e-02	3.658573697942513192e-02	3.658573697942513192e-02	3.658573697942513192e-02	3.658573697942513192e-02	3.658573697942513192e-02	3.658573697942513192e-02	3.658573697942513192e-02	3.658573697942513192e-02	3.658573697942513192e-02	3.658573697942513192e-02	3.658573697942513192e-02
3.564342132615609671e-02	3.564342132615609671e-02	3.564342132615609671e-02	3.564342132615609671e-02	3.564342132615609671e-02	3.564342132615609671e-02	3.564342132615609671e-02	3.564342132615609671e-02	3.564342132615609671e-02	3.564342132615609671e-02	3.564342132615609671e-02	3.564342132615609671e-02
3.526457970623657345e-02	3.526457970623657345e-02	3.526457970623657345e-02	3.526457970623657345e-02	3.526457970623657345e-02	3.526457970623657345e-02	3.526457970623657345e-02	3.526457970623657345e-02	3.526457970623657345e-02	3.526457970623657345e-02	3.526457970623657345e-02	3.526457970623657345e-02
3.669456103042088163e-02	3.669456103042088163e-02	3.669456103042088163e-02	3.669456103042088163e-02	3.669456103042088163e-02	3.669456103042088163e-02	3.669456103042088163e-02	3.669456103042088163e-02	3.669456103042088163e-02	3.669456103042088163e-02	3.669456103042088163e-02	3.669456103042088163e-02
3.700202988598409043e-02	3.700202988598409043e-02	3.700202988598409043e-02	3.700202988598409043e-02	3.700202988598409043e-02	3.700202988598409043e-02	3.700202988598409043e-02	3.700202988598409043e-02	3.700202988598409043e-02	3.700202988598409043e-02	3.700202988598409043e-02	3.700202988598409043e-02
6.269733279932357961e-01	6.269733279932357961e-01	6.269733279932357961e-01	6.269733279932357961e-01	6.269733279932357961e-01	6.269733279932357961e-01	6.269733279932357961e-01	6.269733279932357961e-01	6.269733279932357961e-01	6.269733279932357961e-01	6.269733279932357961e-01	6.269733279932357961e-01
6.267601485352668478e-01	6.267601485352668478e-01	6.267601485352668478e-01	6.267601485352668478e-01	6.267601485352668478e-01	6.267601485352668478e-01	6.267601485352668478e-01	6.267601485352668478e-01	6.267601485352668478e-01	6.267601485352668478e-01	6.267601485352668478e-01	6.267601485352668478e-01
6.277552251643039316e-01	6.277552251643039316e-01	6.277552251643039316e-01	6.277552251643039316e-01	6.277552251643039316e-01	6.277552251643039316e-01	6.277552251643039316e-01	6.277552251643039316e-01	6.277552251643039316e-01	6.277552251643039316e-01	6.277552251643039316e-01	6.277552251643039316e-01
5.578051529091513361e-01	5.578051529091513361e-01	5.578051529091513361e-01	5.578051529091513361e-01	5.578051529091513361e-01	5.578051529091513361e-01	5.578051529091513361e-01	5.578051529091513361e-01	5.578051529091513361e-01	5.578051529091513361e-01	5.578051529091513361e-01	5.578051529091513361e-01
5.569268642654058299e-01	5.569268642654058299e-01	5.569268642654058299e-01	5.569268642654058299e-01	5.569268642654058299e-01	5.569268642654058299e-01	5.569268642654058299e-01	5.569268642654058299e-01	5.569268642654058299e-01	5.569268642654058299e-01	5.569268642654058299e-01	5.569268642654058299e-01
5.567690482159001197e-01	5.567690482159001197e-01	5.567690482159001197e-01	5.567690482159001197e-01	5.567690482159001197e-01	5.567690482159001197e-01	5.567690482159001197e-01	5.567690482159001197e-01	5.567690482159001197e-01	5.567690482159001197e-01	5.567690482159001197e-01	5.567690482159001197e-01
5.571799666057613010e-01	5.571799666057613010e-01	5.571799666057613010e-01	5.571799666057613010e-01	5.571799666057613010e-01	5.571799666057613010e-01	5.571799666057613010e-01	5.571799666057613010e-01	5.571799666057613010e-01	5.571799666057613010e-01	5.571799666057613010e-01	5.571799666057613010e-01
9.207772516883699909e-01	9.207772516883699909e-01	9.207772516883699909e-01	9.207772516883699909e-01	9.207772516883699909e-01	9.207772516883699909e-01	9.207772516883699909e-01	9.207772516883699909e-01	9.207772516883699909e-01	9.207772516883699909e-01	9.207772516883699909e-01	9.207772516883699909e-01
9.207159602827552636e-01	9.207159602827552636e-01	9.207159602827552636e-01	9.207159602827552636e-01	9.207159602827552636e-01	9.207159602827552636e-01	9.207159602827552636e-01	9.207159602827552636e-01	9.207159602827552636e-01	9.207159602827552636e-01	9.207159602827552636e-01	9.207159602827552636e-01
9.220444034643970888e-01	9.220444034643970888e-01	9.220444034643970888e-01	9.220444034643970888e-01	9.220444034643970888e-01	9.220444034643970888e-01	9.220444034643970888e-01	9.220444034643970888e-01	9.220444034643970888e-01	9.220444034643970888e-01	9.220444034643970888e-01	9.220444034643970888e-01
7.529673791533275651e-01	7.529673791533275651e-01	7.529673791533275651e-01	7.529673791533275651e-01	7.529673791533275651e-01	7.529673791533275651e-01	7.529673791533275651e-01	7.529673791533275651e-01	7.529673791533275651e-01	7.529673791533275651e-01	7.529673791533275651e-01	7.529673791533275651e-01
7.531438894872888312e-01	7.531438894872888312e-01	7.531438894872888312e-01	7.531438894872888312e-01	7.531438894872888312e-01	7.531438894872888312e-01	7.531438894872888312e-01	7.531438894872888312e-01	7.531438894872888312e-01	7.531438894872888312e-01	7.531438894872888312e-01	7.531438894872888312e-01
7.529642167827469423e-01	7.529642167827469423e-01	7.529642167827469423e-01	7.529642167827469423e-01	7.529642167827469423e-01	7.529642167827469423e-01	7.529642167827469423e-01	7.529642167827469423e-01	7.529642167827469423e-01	7.529642167827469423e-01	7.529642167827469423e-01	7.529642167827469423e-01
7.536562232939181261e-01	7.536562232939181261e-01	7.536562232939181261e-01	7.536562232939181261e-01	7.536562232939181261e-01	7.536562232939181261e-01	7.536562232939181261e-01	7.536562232939181261e-01	7.536562232939181261e-01	7.536562232939181261e-01	7.536562232939181261e-01	7.536562232939181261e-01
7.525268224684377172e-01	7.525268224684377172e-01	7.525268224684377172e-01	7.525268224684377172e-01	7.525268224684377172e-01	7.525268224684377172e-01	7.525268224684377172e-01	7.525268224684377172e-01	7.525268224684377172e-01	7.525268224684377172e-01	7.525268224684377172e-01	7.525268224684377172e-01
7.537599912035318761e-01	7.537599912035318761e-01	7.537599912035318761e-01	7.537599912035318761e-01	7.537599912035318761e-01	7.537599912035318761e-01	7.537599912035318761e-01	7.537599912035318761e-01	7.537599912035318761e-01	7.537599912035318761e-01	7.537599912035318761e-01	7.537599912035318761e-01
7.530804655933212022e-01	7.530804655933212022e-01	7.530804655933212022e-01	7.530804655933212022e-01	7.530804655933212022e-01	7.530804655933212022e-01	7.530804655933212022e-01	7.530804655933212022e-01	7.530804655933212022e-01	7.530804655933212022e-01	7.530804655933212022e-01	7.530804655933212022e-01
3.533537411613756896e-01	3.533537411613756896e-01	3.533537411613756896e-01	3.533537411613756896e-01	3.533537411613756896e-01	3.533537411613756896e-01	3.533537411613756896e-01	3.533537411613756896e-01	3.533537411613756896e-01	3.533537411613756896e-01	3.533537411613756896e-01	3.533537411613756896e-01
7.054391210415857927e-01	7.054391210415857927e-01	7.054391210415857927e-01	7.054391210415857927e-01	7.054391210415857927e-01	7.054391210415857927e-01	7.054391210415857927e-01	7.054391210415857927e-01	7.054391210415857927e-01	7.054391210415857927e-01	7.054391210415857927e-01	7.054391210415857927e-01
7.056418940387981786e-01	7.056418940387981786e-01	7.056418940387981786e-01	7.056418940387981786e-01	7.056418940387981786e-01	7.056418940387981786e-01	7.056418940387981786e-01	7.056418940387981786e-01	7.056418940387981786e-01	7.056418940387981786e-01	7.056418940387981786e-01	7.056418940387981786e-01
9.281231146350474859e-01	9.281231146350474859e-01	9.281231146350474859e-01	9.281231146350474859e-01	9.281231146350474859e-01	9.281231146350474859e-01	9.281231146350474859e-01	9.281231146350474859e-01	9.281231146350474859e-01	9.281231146350474859e-01	9.281231146350474859e-01	9.281231146350474859e-01
9.297822595381538546e-01	9.297822595381538546e-01	9.297822595381538546e-01	9.297822595381538546e-01	9.297822595381538546e-01	9.297822595381538546e-01	9.297822595381538546e-01	9.297822595381538546e-01	9.297822595381538546e-01	9.297822595381538546e-01	9.297822595381538546e-01	9.297822595381538546e-01
9.288283809609332309e-01	9.288283809609332309e-01	9.288283809609332309e-01	9.288283809609332309e-01	9.288283809609332309e-01	9.288283809609332309e-01	9.288283809609332309e-01	9.288283809609332309e-01	9.288283809609332309e-01	9.288283809609332309e-01	9.288283809609332309e-01	9.288283809609332309e-01
9.293142349504710520e-01	9.293142349504710520e-01	9.293142349504710520e-01	9.293142349504710520e-01	9.293142349504710520e-01	9.293142349504710520e-01	9.293142349504710520e-01	9.293142349504710520e-01	9.293142349504710520e-01	9.293142349504710520e-01	9.293142349504710520e-01	9.293142349504710520e-01
7.754244651338939587e-01	7.754244651338939587e-01	7.754244651338939587e-01	7.754244651338939587e-01	7.754244651338939587e-01	7.754244651338939587e-01	7.754244651338939587e-01	7.754244651338939587e-01	7.754244651338939587e-01	7.754244651338939587e-01	7.754244651338939587e-01	7.754244651338939587e-01
7.765236673065658568e-01	7.765236673065658568e-01	7.765236673065658568e-01	7.765236673065658568e-01	7.765236673065658568e-01	7.765236673065658568e-01	7.765236673065658568e-01	7.765236673065658568e-01	7.765236673065658568e-01	7.765236673065658568e-01	7.765236673065658568e-01	7.765236673065658568e-01
7.772495417990257227e-01	7.772495417990257227e-01	7.772495417990257227e-01	7.772495417990257227e-01	7.772495417990257227e-01	7.772495417990257227e-01	7.772495417990257227e-01	7.772495417990257227e-01	7.772495417990257227e-01	7.772495417990257227e-01	7.772495417990257227e-01	7.772495417990257227e-01
8.391811202117459567e-01	8.391811202117459567e-01	8.391811202117459567e-01	8.391811202117459567e-01	8.391811202117459567e-01	8.391811202117459567e-01	8.391811202117459567e-01	8.391811202117459567e-01	8.391811202117459567e-01	8.391811202117459567e-01	8.391811202117459567e-01	8.391811202117459567e-01
8.384667866467258035e-01	8.384667866467258035e-01	8.384667866467258035e-01	8.384667866467258035e-01	8.384667866467258035e-01	8.384667866467258035e-01	8.384667866467258035e-01	8.384667866467258035e-01	8.384667866467258035e-01	8.384667866467258035e-01	8.384667866467258035e-01	8.384667866467258035e-01
8.083088770626148944e-01	8.083088770626148944e-01	8.083088770626148944e-01	8.083088770626148944e-01	8.083088770626148944e-01	8.083088770626148944e-01	8.083088770626148944e-01	8.083088770626148944e-01	8.083088770626148944e-01	8.083088770626148944e-01	8.083088770626148944e-01	8.083088770626148944e-01
8.072698975091916473e-01	8.072698975091916473e-01	8.072698975091916473e-01	8.072698975091916473e-01	8.072698975091916473e-01	8.072698975091916473e-01	8.072698975091916473e-01	8.072698975091916473e-01	8.072698975091916473e-01	8.072698975091916473e-01	8.072698975091916473e-01	8.072698975091916473e-01
8.070370048711982269e-01	8.070370048711982269e-01	8.070370048711982269e-01	8.070370048711982269e-01	8.070370048711982269e-01	8.070370048711982269e-01	8.070370048711982269e-01	8.070370048711982269e-01	8.070370048711982269e-01	8.070370048711982269e-01	8.070370048711982269e-01	8.070370048711982269e-01
8.075482174052222017e-01	8.075482174052222017e-01	8.075482174052222017e-01	8.075482174052222017e-01	8.075482174052222017e-01	8.075482174052222017e-01	8.075482174052222017e-01	8.075482174052222017e-01	8.075482174052222017e-01	8.075482174052222017e-01	8.075482174052222017e-01	8.075482174052222017e-01
8.074824671204020587e-01	8.074824671204020587e-01	8.074824671204020587e-01	8.074824671204020587e-01	8.074824671204020587e-01	8.074824671204020587e-01	8.074824671204020587e-01	8.074824671204020587e-01	8.074824671204020587e-01	8.074824671204020587e-01	8.074824671204020587e-01	8.074824671204020587e-01
8.084432754647957742e-01	8.084432754647957742e-01	8.084432754647957742e-01	8.084432754647957742e-01	8.084432754647957742e-01	8.084432754647957742e-01	8.084432754647957742e-01	8.084432754647957742e-01	8.084432754647957742e-01	8.084432754647957742e-01	8.084432754647957742e-01	8.084432754647957742e-01
9.061950947035932735e-01	9.061950947035932735e-01	9.061950947035932735e-01	9.061950947035932735e-01	9.061950947035932735e-01	9.061950947035932735e-01	9.061950947035932735e-01	9.061950947035932735e-01	9.061950947035932735e-01	9.061950947035932735e-01	9.061950947035932735e-01	9.061950947035932735e-01
9.062411529589577963e-01	9.062411529589577963e-01	9.062411529589577963e-01	9.062411529589577963e-01	9.062411529589577963e-01	9.062411529589577963e-01	9.062411529589577963e-01	9.062411529589577963e-01	9.062411529589577963e-01	9.062411529589577963e-01	9.062411529589577963e-01	9.062411529589577963e-01
9.060766774119852762e-01	9.060766774119852762e-01	9.060766774119852762e-01	9.060766774119852762e-01	9.060766774119852762e-01	9.060766774119852762e-01	9.060766774119852762e-01	9.060766774119852762e-01	9.060766774119852762e-01	9.060766774119852762e-01	9.060766774119852762e-01	9.060766774119852762e-01
9.057340298631438857e-01	9.057340298631438857e-01	9.057340298631438857e-01	9.057340298631438857e-01	9.057340298631438857e-01	9.057340298631438857e-01	9.057340298631438857e-01	9.057340298631438857e-01	9.057340298631438857e-01	9.057340298631438857e-01	9.057340298631438857e-01	9.057340298631438857e-01
9.050409158510961394e-01	9.050409158510961394e-01	9.050409158510961394e-01	9.050409158510961394e-01	9.050409158510961394e-01	9.050409158510961394e-01	9.050409158510961394e-01	9.050409158510961394e-01	9.050409158510961394e-01	9.050409158510961394e-01	9.050409158510961394e-01	9.050409158510961394e-01
9.055300659905812788e-01	9.055300659905812788e-01	9.055300659905812788e-01	9.055300659905812788e-01	9.055300659905812788e-01	9.055300659905812788e-01	9.055300659905812788e-01	9.055300659905812788e-01	9.055300659905812788e-01	9.055300659905812788e-01	9.055300659905812788e-01	9.055300659905812788e-01
9.055260507736045961e-01	9.055260507736045961e-01	9.055260507736045961e-01	9.055260507736045961e-01	9.055260507736045961e-01	9.055260507736045961e-01	9.055260507736045961e-01	9.055260507736045961e-01	9.055260507736045961e-01	9.055260507736045961e-01	9.055260507736045961e-01	9.055260507736045961e-01
8.352630101468480617e-02	8.352630101468480617e-02	8.352630101468480617e-02	8.352630101468480617e-02	8.352630101468480617e-02	8.352630101468480617e-02	8.352630101468480617e-02	8.352630101468480617e-02	8.352630101468480617e-02	8.352630101468480617e-02	8.352630101468480617e-02	8.352630101468480617e-02
8.263770654869138921e-02	8.263770654869138921e-02	8.263770654869138921e-02	8.263770654869138921e-02	8.263770654869138921e-02	8.263770654869138921e-02	8.263770654869138921e-02	8.263770654869138921e-02	8.263770654869138921e-02	8.263770654869138921e-02	8.263770654869138921e-02	8.263770654869138921e-02
8.265880699276417776e-02	8.265880699276417776e-02	8.265880699276417776e-02	8.265880699276417776e-02	8.265880699276417776e-02	8.265880699276417776e-02	8.265880699276417776e-02	8.265880699276417776e-02	8.265880699276417776e-02	8.265880699276417776e-02	8.265880699276417776e-02	8.265880699276417776e-02
9.611298602328599561e-01	9.611298602328599561e-01	9.611298602328599561e-01	9.611298602328599561e-01	9.611298602328599561e-01	9.611298602328599561e-01	9.611298602328599561e-01	9.611298602328599561e-01	9.611298602328599561e-01	9.611298602328599561e-01	9.611298602328599561e-01	9.611298602328599561e-01
9.594516840626519105e-01	9.594516840626519105e-01	9.594516840626519105e-01	9.594516840626519105e-01	9.594516840626519105e-01	9.594516840626519105e-01	9.594516840626519105e-01	9.594516840626519105e-01	9.594516840626519105e-01	9.594516840626519105e-01	9.594516840626519105e-01	9.594516840626519105e-01
9.598706600226208918e-01	9.598706600226208918e-01	9.598706600226208918e-01	9.598706600226208918e-01	9.598706600226208918e-01	9.598706600226208918e-01	9.598706600226208918e-01	9.598706600226208918e-01	9.598706600226208918e-01	9.598706600226208918e-01	9.598706600226208918e-01	9.598706600226208918e-01
9.600259916929450021e-01	9.600259916929450021e-01	9.600259916929450021e-01	9.600259916929450021e-01	9.600259916929450021e-01	9.600259916929450021e-01	9.600259916929450021e-01	9.600259916929450021e-01	9.600259916929450021e-01	9.600259916929450021e-01	9.600259916929450021e-01	9.600259916929450021e-01
9.594006625994341286e-01	9.594006625994341286e-01	9.594006625994341286e-01	9.594006625994341286e-01	9.594006625994341286e-01	9.594006625994341286e-01	9.594006625994341286e-01	9.594006625994341286e-01	9.594006625994341286e-01	9.594006625994341286e-01	9.594006625994341286e-01	9.594006625994341286e-01
9.601347431353821626e-01	9.601347431353821626e-01	9.601347431353821626e-01	9.601347431353821626e-01	9.601347431353821626e-01	9.601347431353821626e-01	9.601347431353821626e-01	9.601347431353821626e-01	9.601347431353821626e-01	9.601347431353821626e-01	9.601347431353821626e-01	9.601347431353821626e-01
9.596031314590158789e-01	9.596031314590158789e-01	9.596031314590158789e-01	9.596031314590158789e-01	9.596031314590158789e-01	9.596031314590158789e-01	9.596031314590158789e-01	9.596031314590158789e-01	9.596031314590158789e-01	9.596031314590158789e-01	9.596031314590158789e-01	9.596031314590158789e-01
9.595274888210323372e-01	9.595274888210323372e-01	9.595274888210323372e-01	9.595274888210323372e-01	9.595274888210323372e-01	9.595274888210323372e-01	9.595274888210323372e-01	9.595274888210323372e-01	9.595274888210323372e-01	9.595274888210323372e-01	9.595274888210323372e-01	9.595274888210323372e-01
4.271226765445336748e-01	4.271226765445336748e-01	4.271226765445336748e-01	4.271226765445336748e-01	4.271226765445336748e-01	4.271226765445336748e-01	4.271226765445336748e-01	4.271226765445336748e-01	4.271226765445336748e-01	4.271226765445336748e-01	4.271226765445336748e-01	4.271226765445336748e-01
4.269550121874874926e-01	4.269550121874874926e-01	4.269550121874874926e-01	4.269550121874874926e-01	4.269550121874874926e-01	4.269550121874874926e-01	4.269550121874874926e-01	4.269550121874874926e-01	4.269550121874874926e-01	4.269550121874874926e-01	4.269550121874874926e-01	4.269550121874874926e-01
4.277990742948883929e-01	4.277990742948883929e-01	4.277990742948883929e-01	4.277990742948883929e-01	4.277990742948883929e-01	4.277990742948883929e-01	4.277990742948883929e-01	4.277990742948883929e-01	4.277990742948883929e-01	4.277990742948883929e-01	4.277990742948883929e-01	4.277990742948883929e-01
5.958112468298042419e-01	5.958112468298042419e-01	5.958112468298042419e-01	5.958112468298042419e-01	5.958112468298042419e-01	5.958112468298042419e-01	5.958112468298042419e-01	5.958112468298042419e-01	5.958112468298042419e-01	5.958112468298042419e-01	5.958112468298042419e-01	5.958112468298042419e-01
5.960093715687153626e-01	5.960093715687153626e-01	5.960093715687153626e-01	5.960093715687153626e-01	5.960093715687153626e-01	5.960093715687153626e-01	5.960093715687153626e-01	5.960093715687153626e-01	5.960093715687153626e-01	5.960093715687153626e-01	5.960093715687153626e-01	5.960093715687153626e-01
5.957386214283564296e-01	5.957386214283564296e-01	5.957386214283564296e-01	5.957386214283564296e-01	5.957386214283564296e-01	5.957386214283564296e-01	5.957386214283564296e-01	5.957386214283564296e-01	5.957386214283564296e-01	5.957386214283564296e-01	5.957386214283564296e-01	5.957386214283564296e-01
5.965104097777482739e-01	5.965104097777482739e-01	5.965104097777482739e-01	5.965104097777482739e-01	5.965104097777482739e-01	5.965104097777482739e-01	5.965104097777482739e-01	5.965104097777482739e-01	5.965104097777482739e-01	5.965104097777482739e-01	5.965104097777482739e-01	5.965104097777482739e-01
2.767561028027683973e-02	2.767561028027683973e-02	2.767561028027683973e-02	2.767561028027683973e-02	2.767561028027683973e-02	2.767561028027683973e-02	2.767561028027683973e-02	2.767561028027683973e-02	2.767561028027683973e-02	2.767561028027683973e-02	2.767561028027683973e-02	2.767561028027683973e-02
5.140648414055632998e-01	5.140648414055632998e-01	5.140648414055632998e-01	5.140648414055632998e-01	5.140648414055632998e-01	5.140648414055632998e-01	5.140648414055632998e-01	5.140648414055632998e-01	5.140648414055632998e-01	5.140648414055632998e-01	5.140648414055632998e-01	5.140648414055632998e-01
5.133646495401235077e-01	5.133646495401235077e-01	5.133646495401235077e-01	5.133646495401235077e-01	5.133646495401235077e-01	5.133646495401235077e-01	5.133646495401235077e-01	5.133646495401235077e-01	5.133646495401235077e-01	5.133646495401235077e-01	5.133646495401235077e-01	5.133646495401235077e-01
5.139775268111916873e-01	5.139775268111916873e-01	5.139775268111916873e-01	5.139775268111916873e-01	5.139775268111916873e-01	5.139775268111916873e-01	5.139775268111916873e-01	5.139775268111916873e-01	5.139775268111916873e-01	5.139775268111916873e-01	5.139775268111916873e-01	5.139775268111916873e-01
5.143281155113644809e-01	5.143281155113644809e-01	5.143281155113644809e-01	5.143281155113644809e-01	5.143281155113644809e-01	5.143281155113644809e-01	5.143281155113644809e-01	5.143281155113644809e-01	5.143281155113644809e-01	5.143281155113644809e-01	5.143281155113644809e-01	5.143281155113644809e-01
5.145361307204169288e-01	5.145361307204169288e-01	5.145361307204169288e-01	5.145361307204169288e-01	5.145361307204169288e-01	5.145361307204169288e-01	5.145361307204169288e-01	5.145361307204169288e-01	5.145361307204169288e-01	5.145361307204169288e-01	5.145361307204169288e-01	5.145361307204169288e-01
5.143682264892160960e-01	5.143682264892160960e-01	5.143682264892160960e-01	5.143682264892160960e-01	5.143682264892160960e-01	5.143682264892160960e-01	5.143682264892160960e-01	5.143682264892160960e-01	5.143682264892160960e-01	5.143682264892160960e-01	5.143682264892160960e-01	5.143682264892160960e-01
6.548249796455066774e-01	6.548249796455066774e-01	6.548249796455066774e-01	6.548249796455066774e-01	6.548249796455066774e-01	6.548249796455066774e-01	6.548249796455066774e-01	6.548249796455066774e-01	6.548249796455066774e-01	6.548249796455066774e-01	6.548249796455066774e-01	6.548249796455066774e-01
6.550032923527693285e-01	6.550032923527693285e-01	6.550032923527693285e-01	6.550032923527693285e-01	6.550032923527693285e-01	6.550032923527693285e-01	6.550032923527693285e-01	6.550032923527693285e-01	6.550032923527693285e-01	6.550032923527693285e-01	6.550032923527693285e-01	6.550032923527693285e-01
6.542135651436916666e-01	6.542135651436916666e-01	6.542135651436916666e-01	6.542135651436916666e-01	6.542135651436916666e-01	6.542135651436916666e-01	6.542135651436916666e-01	6.542135651436916666e-01	6.542135651436916666e-01	6.542135651436916666e-01	6.542135651436916666e-01	6.542135651436916666e-01
6.556595675667350465e-01	6.556595675667350465e-01	6.556595675667350465e-01	6.556595675667350465e-01	6.556595675667350465e-01	6.556595675667350465e-01	6.556595675667350465e-01	6.556595675667350465e-01	6.556595675667350465e-01	6.556595675667350465e-01	6.556595675667350465e-01	6.556595675667350465e-01
6.555873601982871168e-01	6.555873601982871168e-01	6.555873601982871168e-01	6.555873601982871168e-01	6.555873601982871168e-01	6.555873601982871168e-01	6.555873601982871168e-01	6.555873601982871168e-01	6.555873601982871168e-01	6.555873601982871168e-01	6.555873601982871168e-01	6.555873601982871168e-01
6.543736042326045999e-01	6.543736042326045999e-01	6.543736042326045999e-01	6.543736042326045999e-01	6.543736042326045999e-01	6.543736042326045999e-01	6.543736042326045999e-01	6.543736042326045999e-01	6.543736042326045999e-01	6.543736042326045999e-01	6.543736042326045999e-01	6.543736042326045999e-01
9.008009158111244252e-01	9.008009158111244252e-01	9.008009158111244252e-01	9.008009158111244252e-01	9.008009158111244252e-01	9.008009158111244252e-01	9.008009158111244252e-01	9.008009158111244252e-01	9.008009158111244252e-01	9.008009158111244252e-01	9.008009158111244252e-01	9.008009158111244252e-01
9.025743096869346394e-01	9.025743096869346394e-01	9.025743096869346394e-01	9.025743096869346394e-01	9.025743096869346394e-01	9.025743096869346394e-01	9.025743096869346394e-01	9.025743096869346394e-01	9.025743096869346394e-01	9.025743096869346394e-01	9.025743096869346394e-01	9.025743096869346394e-01
9.007298730491348770e-01	9.007298730491348770e-01	9.007298730491348770e-01	9.007298730491348770e-01	9.007298730491348770e-01	9.007298730491348770e-01	9.007298730491348770e-01	9.007298730491348770e-01	9.007298730491348770e-01	9.007298730491348770e-01	9.007298730491348770e-01	9.007298730491348770e-01
9.014722660531278020e-01	9.014722660531278020e-01	9.014722660531278020e-01	9.014722660531278020e-01	9.014722660531278020e-01	9.014722660531278020e-01	9.014722660531278020e-01	9.014722660531278020e-01	9.014722660531278020e-01	9.014722660531278020e-01	9.014722660531278020e-01	9.014722660531278020e-01
9.010938140835765831e-01	9.010938140835765831e-01	9.010938140835765831e-01	9.010938140835765831e-01	9.010938140835765831e-01	9.010938140835765831e-01	9.010938140835765831e-01	9.010938140835765831e-01	9.010938140835765831e-01	9.010938140835765831e-01	9.010938140835765831e-01	9.010938140835765831e-01
8.034695105669469317e-01	8.034695105669469317e-01	8.034695105669469317e-01	8.034695105669469317e-01	8.034695105669469317e-01	8.034695105669469317e-01	8.034695105669469317e-01	8.034695105669469317e-01	8.034695105669469317e-01	8.034695105669469317e-01	8.034695105669469317e-01	8.034695105669469317e-01
8.042564874454368740e-01	8.042564874454368740e-01	8.042564874454368740e-01	8.042564874454368740e-01	8.042564874454368740e-01	8.042564874454368740e-01	8.042564874454368740e-01	8.042564874454368740e-01	8.042564874454368740e-01	8.042564874454368740e-01	8.042564874454368740e-01	8.042564874454368740e-01
8.037373080862257879e-01	8.037373080862257879e-01	8.037373080862257879e-01	8.037373080862257879e-01	8.037373080862257879e-01	8.037373080862257879e-01	8.037373080862257879e-01	8.037373080862257879e-01	8.037373080862257879e-01	8.037373080862257879e-01	8.037373080862257879e-01	8.037373080862257879e-01
8.045160266954053396e-01	8.045160266954053396e-01	8.045160266954053396e-01	8.045160266954053396e-01	8.045160266954053396e-01	8.045160266954053396e-01	8.045160266954053396e-01	8.045160266954053396e-01	8.045160266954053396e-01	8.045160266954053396e-01	8.045160266954053396e-01	8.045160266954053396e-01
6.474975302211375405e-01	6.474975302211375405e-01	6.474975302211375405e-01	6.474975302211375405e-01	6.474975302211375405e-01	6.474975302211375405e-01	6.474975302211375405e-01	6.474975302211375405e-01	6.474975302211375405e-01	6.474975302211375405e-01	6.474975302211375405e-01	6.474975302211375405e-01
6.478133373469078249e-01	6.478133373469078249e-01	6.478133373469078249e-01	6.478133373469078249e-01	6.478133373469078249e-01	6.478133373469078249e-01	6.478133373469078249e-01	6.478133373469078249e-01	6.478133373469078249e-01	6.478133373469078249e-01	6.478133373469078249e-01	6.478133373469078249e-01
6.461245485323500182e-01	6.461245485323500182e-01	6.461245485323500182e-01	6.461245485323500182e-01	6.461245485323500182e-01	6.461245485323500182e-01	6.461245485323500182e-01	6.461245485323500182e-01	6.461245485323500182e-01	6.461245485323500182e-01	6.461245485323500182e-01	6.461245485323500182e-01
6.472353174464643422e-01	6.472353174464643422e-01	6.472353174464643422e-01	6.472353174464643422e-01	6.472353174464643422e-01	6.472353174464643422e-01	6.472353174464643422e-01	6.472353174464643422e-01	6.472353174464643422e-01	6.472353174464643422e-01	6.472353174464643422e-01	6.472353174464643422e-01
8.787349598516176474e-01	8.787349598516176474e-01	8.787349598516176474e-01	8.787349598516176474e-01	8.787349598516176474e-01	8.787349598516176474e-01	8.787349598516176474e-01	8.787349598516176474e-01	8.787349598516176474e-01	8.787349598516176474e-01	8.787349598516176474e-01	8.787349598516176474e-01
8.777960933041460967e-01	8.777960933041460967e-01	8.777960933041460967e-01	8.777960933041460967e-01	8.777960933041460967e-01	8.777960933041460967e-01	8.777960933041460967e-01	8.777960933041460967e-01	8.777960933041460967e-01	8.777960933041460967e-01	8.777960933041460967e-01	8.777960933041460967e-01
8.773714341969629515e-01	8.773714341969629515e-01	8.773714341969629515e-01	8.773714341969629515e-01	8.773714341969629515e-01	8.773714341969629515e-01	8.773714341969629515e-01	8.773714341969629515e-01	8.773714341969629515e-01	8.773714341969629515e-01	8.773714341969629515e-01	8.773714341969629515e-01
8.786398564592162730e-01	8.786398564592162730e-01	8.786398564592162730e-01	8.786398564592162730e-01	8.786398564592162730e-01	8.786398564592162730e-01	8.786398564592162730e-01	8.786398564592162730e-01	8.786398564592162730e-01	8.786398564592162730e-01	8.786398564592162730e-01	8.786398564592162730e-01
8.784949780539289543e-01	8.784949780539289543e-01	8.784949780539289543e-01	8.784949780539289543e-01	8.784949780539289543e-01	8.784949780539289543e-01	8.784949780539289543e-01	8.784949780539289543e-01	8.784949780539289543e-01	8.784949780539289543e-01	8.784949780539289543e-01	8.784949780539289543e-01
8.780285424659295401e-01	8.780285424659295401e-01	8.780285424659295401e-01	8.780285424659295401e-01	8.780285424659295401e-01	8.780285424659295401e-01	8.780285424659295401e-01	8.780285424659295401e-01	8.780285424659295401e-01	8.780285424659295401e-01	8.780285424659295401e-01	8.780285424659295401e-01
9.857906421464657232e-02	9.857906421464657232e-02	9.857906421464657232e-02	9.857906421464657232e-02	9.857906421464657232e-02	9.857906421464657232e-02	9.857906421464657232e-02	9.857906421464657232e-02	9.857906421464657232e-02	9.857906421464657232e-02	9.857906421464657232e-02	9.857906421464657232e-02
9.807091136012149879e-02	9.807091136012149879e-02	9.807091136012149879e-02	9.807091136012149879e-02	9.807091136012149879e-02	9.807091136012149879e-02	9.807091136012149879e-02	9.807091136012149879e-02	9.807091136012149879e-02	9.807091136012149879e-02	9.807091136012149879e-02	9.807091136012149879e-02
9.813457284640195177e-02	9.813457284640195177e-02	9.813457284640195177e-02	9.813457284640195177e-02	9.813457284640195177e-02	9.813457284640195177e-02	9.813457284640195177e-02	9.813457284640195177e-02	9.813457284640195177e-02	9.813457284640195177e-02	9.813457284640195177e-02	9.813457284640195177e-02
9.907694982231658731e-02	9.907694982231658731e-02	9.907694982231658731e-02	9.907694982231658731e-02	9.907694982231658731e-02	9.907694982231658731e-02	9.907694982231658731e-02	9.907694982231658731e-02	9.907694982231658731e-02	9.907694982231658731e-02	9.907694982231658731e-02	9.907694982231658731e-02
9.958334224321999106e-02	9.958334224321999106e-02	9.958334224321999106e-02	9.958334224321999106e-02	9.958334224321999106e-02	9.958334224321999106e-02	9.958334224321999106e-02	9.958334224321999106e-02	9.958334224321999106e-02	9.958334224321999106e-02	9.958334224321999106e-02	9.958334224321999106e-02
9.959135450123630939e-02	9.959135450123630939e-02	9.959135450123630939e-02	9.959135450123630939e-02	9.959135450123630939e-02	9.959135450123630939e-02	9.959135450123630939e-02	9.959135450123630939e-02	9.959135450123630939e-02	9.959135450123630939e-02	9.959135450123630939e-02	9.959135450123630939e-02
1.881317153432827405e-01	1.881317153432827405e-01	1.881317153432827405e-01	1.881317153432827405e-01	1.881317153432827405e-01	1.881317153432827405e-01	1.881317153432827405e-01	1.881317153432827405e-01	1.881317153432827405e-01	1.881317153432827405e-01	1.881317153432827405e-01	1.881317153432827405e-01
1.894343364027465393e-01	1.894343364027465393e-01	1.894343364027465393e-01	1.894343364027465393e-01	1.894343364027465393e-01	1.894343364027465393e-01	1.894343364027465393e-01	1.894343364027465393e-01	1.894343364027465393e-01	1.894343364027465393e-01	1.894343364027465393e-01	1.894343364027465393e-01
1.897423774457341616e-01	1.897423774457341616e-01	1.897423774457341616e-01	1.897423774457341616e-01	1.897423774457341616e-01	1.897423774457341616e-01	1.897423774457341616e-01	1.897423774457341616e-01	1.897423774457341616e-01	1.897423774457341616e-01	1.897423774457341616e-01	1.897423774457341616e-01
1.882640275255405005e-01	1.882640275255405005e-01	1.882640275255405005e-01	1.882640275255405005e-01	1.882640275255405005e-01	1.882640275255405005e-01	1.882640275255405005e-01	1.882640275255405005e-01	1.882640275255405005e-01	1.882640275255405005e-01	1.882640275255405005e-01	1.882640275255405005e-01
1.896575152460347191e-01	1.896575152460347191e-01	1.896575152460347191e-01	1.896575152460347191e-01	1.896575152460347191e-01	1.896575152460347191e-01	1.896575152460347191e-01	1.896575152460347191e-01	1.896575152460347191e-01	1.896575152460347191e-01	1.896575152460347191e-01	1.896575152460347191e-01
5.056579434911694371e-01	5.056579434911694371e-01	5.056579434911694371e-01	5.056579434911694371e-01	5.056579434911694371e-01	5.056579434911694371e-01	5.056579434911694371e-01	5.056579434911694371e-01	5.056579434911694371e-01	5.056579434911694371e-01	5.056579434911694371e-01	5.056579434911694371e-01
5.051772431997060275e-01	5.051772431997060275e-01	5.051772431997060275e-01	5.051772431997060275e-01	5.051772431997060275e-01	5.051772431997060275e-01	5.051772431997060275e-01	5.051772431997060275e-01	5.051772431997060275e-01	5.051772431997060275e-01	5.051772431997060275e-01	5.051772431997060275e-01
5.057638637619309430e-01	5.057638637619309430e-01	5.057638637619309430e-01	5.057638637619309430e-01	5.057638637619309430e-01	5.057638637619309430e-01	5.057638637619309430e-01	5.057638637619309430e-01	5.057638637619309430e-01	5.057638637619309430e-01	5.057638637619309430e-01	5.057638637619309430e-01
5.057889269811801647e-01	5.057889269811801647e-01	5.057889269811801647e-01	5.057889269811801647e-01	5.057889269811801647e-01	5.057889269811801647e-01	5.057889269811801647e-01	5.057889269811801647e-01	5.057889269811801647e-01	5.057889269811801647e-01	5.057889269811801647e-01	5.057889269811801647e-01
5.054273848957848703e-01	5.054273848957848703e-01	5.054273848957848703e-01	5.054273848957848703e-01	5.054273848957848703e-01	5.054273848957848703e-01	5.054273848957848703e-01	5.054273848957848703e-01	5.054273848957848703e-01	5.054273848957848703e-01	5.054273848957848703e-01	5.054273848957848703e-01
5.052550459264379956e-01	5.052550459264379956e-01	5.052550459264379956e-01	5.052550459264379956e-01	5.052550459264379956e-01	5.052550459264379956e-01	5.052550459264379956e-01	5.052550459264379956e-01	5.052550459264379956e-01	5.052550459264379956e-01	5.052550459264379956e-01	5.052550459264379956e-01
5.056421467564032879e-01	5.056421467564032879e-01	5.056421467564032879e-01	5.056421467564032879e-01	5.056421467564032879e-01	5.056421467564032879e-01	5.056421467564032879e-01	5.056421467564032879e-01	5.056421467564032879e-01	5.056421467564032879e-01	5.056421467564032879e-01	5.056421467564032879e-01
6.860139777632667801e-01	6.860139777632667801e-01	6.860139777632667801e-01	6.860139777632667801e-01	6.860139777632667801e-01	6.860139777632667801e-01	6.860139777632667801e-01	6.860139777632667801e-01	6.860139777632667801e-01	6.860139777632667801e-01	6.860139777632667801e-01	6.860139777632667801e-01
6.854844596603719697e-01	6.854844596603719697e-01	6.854844596603719697e-01	6.854844596603719697e-01	6.854844596603719697e-01	6.854844596603719697e-01	6.854844596603719697e-01	6.854844596603719697e-01	6.854844596603719697e-01	6.854844596603719697e-01	6.854844596603719697e-01	6.854844596603719697e-01
6.855015837452934635e-01	6.855015837452934635e-01	6.855015837452934635e-01	6.855015837452934635e-01	6.855015837452934635e-01	6.855015837452934635e-01	6.855015837452934635e-01	6.855015837452934635e-01	6.855015837452934635e-01	6.855015837452934635e-01	6.855015837452934635e-01	6.855015837452934635e-01
8.973842855310774080e-01	8.973842855310774080e-01	8.973842855310774080e-01	8.973842855310774080e-01	8.973842855310774080e-01	8.973842855310774080e-01	8.973842855310774080e-01	8.973842855310774080e-01	8.973842855310774080e-01	8.973842855310774080e-01	8.973842855310774080e-01	8.973842855310774080e-01
8.977967563836560805e-01	8.977967563836560805e-01	8.977967563836560805e-01	8.977967563836560805e-01	8.977967563836560805e-01	8.977967563836560805e-01	8.977967563836560805e-01	8.977967563836560805e-01	8.977967563836560805e-01	8.977967563836560805e-01	8.977967563836560805e-01	8.977967563836560805e-01
8.425291939214877290e-01	8.425291939214877290e-01	8.425291939214877290e-01	8.425291939214877290e-01	8.425291939214877290e-01	8.425291939214877290e-01	8.425291939214877290e-01	8.425291939214877290e-01	8.425291939214877290e-01	8.425291939214877290e-01	8.425291939214877290e-01	8.425291939214877290e-01
8.423856165027293619e-01	8.423856165027293619e-01	8.423856165027293619e-01	8.423856165027293619e-01	8.423856165027293619e-01	8.423856165027293619e-01	8.423856165027293619e-01	8.423856165027293619e-01	8.423856165027293619e-01	8.423856165027293619e-01	8.423856165027293619e-01	8.423856165027293619e-01
8.430313477319215654e-01	8.430313477319215654e-01	8.430313477319215654e-01	8.430313477319215654e-01	8.430313477319215654e-01	8.430313477319215654e-01	8.430313477319215654e-01	8.430313477319215654e-01	8.430313477319215654e-01	8.430313477319215654e-01	8.430313477319215654e-01	8.430313477319215654e-01
8.434259225638542912e-01	8.434259225638542912e-01	8.434259225638542912e-01	8.434259225638542912e-01	8.434259225638542912e-01	8.434259225638542912e-01	8.434259225638542912e-01	8.434259225638542912e-01	8.434259225638542912e-01	8.434259225638542912e-01	8.434259225638542912e-01	8.434259225638542912e-01
8.434473669570248244e-01	8.434473669570248244e-01	8.434473669570248244e-01	8.434473669570248244e-01	8.434473669570248244e-01	8.434473669570248244e-01	8.434473669570248244e-01	8.434473669570248244e-01	8.434473669570248244e-01	8.434473669570248244e-01	8.434473669570248244e-01	8.434473669570248244e-01
8.429242302223211025e-01	8.429242302223211025e-01	8.429242302223211025e-01	8.429242302223211025e-01	8.429242302223211025e-01	8.429242302223211025e-01	8.429242302223211025e-01	8.429242302223211025e-01	8.429242302223211025e-01	8.429242302223211025e-01	8.429242302223211025e-01	8.429242302223211025e-01
8.426586925120753691e-01	8.426586925120753691e-01	8.426586925120753691e-01	8.426586925120753691e-01	8.426586925120753691e-01	8.426586925120753691e-01	8.426586925120753691e-01	8.426586925120753691e-01	8.426586925120753691e-01	8.426586925120753691e-01	8.426586925120753691e-01	8.426586925120753691e-01
8.438018343165938351e-01	8.438018343165938351e-01	8.438018343165938351e-01	8.438018343165938351e-01	8.438018343165938351e-01	8.438018343165938351e-01	8.438018343165938351e-01	8.438018343165938351e-01	8.438018343165938351e-01	8.438018343165938351e-01	8.438018343165938351e-01	8.438018343165938351e-01
5.372243803867675638e-01	5.372243803867675638e-01	5.372243803867675638e-01	5.372243803867675638e-01	5.372243803867675638e-01	5.372243803867675638e-01	5.372243803867675638e-01	5.372243803867675638e-01	5.372243803867675638e-01	5.372243803867675638e-01	5.372243803867675638e-01	5.372243803867675638e-01
5.372869019745264429e-01	5.372869019745264429e-01	5.372869019745264429e-01	5.372869019745264429e-01	5.372869019745264429e-01	5.372869019745264429e-01	5.372869019745264429e-01	5.372869019745264429e-01	5.372869019745264429e-01	5.372869019745264429e-01	5.372869019745264429e-01	5.372869019745264429e-01
5.375158985637622511e-01	5.375158985637622511e-01	5.375158985637622511e-01	5.375158985637622511e-01	5.375158985637622511e-01	5.375158985637622511e-01	5.375158985637622511e-01	5.375158985637622511e-01	5.375158985637622511e-01	5.375158985637622511e-01	5.375158985637622511e-01	5.375158985637622511e-01
5.383402127296060824e-01	5.383402127296060824e-01	5.383402127296060824e-01	5.383402127296060824e-01	5.383402127296060824e-01	5.383402127296060824e-01	5.383402127296060824e-01	5.383402127296060824e-01	5.383402127296060824e-01	5.383402127296060824e-01	5.383402127296060824e-01	5.383402127296060824e-01
5.367969121988639403e-01	5.367969121988639403e-01	5.367969121988639403e-01	5.367969121988639403e-01	5.367969121988639403e-01	5.367969121988639403e-01	5.367969121988639403e-01	5.367969121988639403e-01	5.367969121988639403e-01	5.367969121988639403e-01	5.367969121988639403e-01	5.367969121988639403e-01
5.365656688463952273e-01	5.365656688463952273e-01	5.365656688463952273e-01	5.365656688463952273e-01	5.365656688463952273e-01	5.365656688463952273e-01	5.365656688463952273e-01	5.365656688463952273e-01	5.365656688463952273e-01	5.365656688463952273e-01	5.365656688463952273e-01	5.365656688463952273e-01
9.093094665306971081e-01	9.093094665306971081e-01	9.093094665306971081e-01	9.093094665306971081e-01	9.093094665306971081e-01	9.093094665306971081e-01	9.093094665306971081e-01	9.093094665306971081e-01	9.093094665306971081e-01	9.093094665306971081e-01	9.093094665306971081e-01	9.093094665306971081e-01
9.096269273383699172e-01	9.096269273383699172e-01	9.096269273383699172e-01	9.096269273383699172e-01	9.096269273383699172e-01	9.096269273383699172e-01	9.096269273383699172e-01	9.096269273383699172e-01	9.096269273383699172e-01	9.096269273383699172e-01	9.096269273383699172e-01	9.096269273383699172e-01
9.089174749077916227e-01	9.089174749077916227e-01	9.089174749077916227e-01	9.089174749077916227e-01	9.089174749077916227e-01	9.089174749077916227e-01	9.089174749077916227e-01	9.089174749077916227e-01	9.089174749077916227e-01	9.089174749077916227e-01	9.089174749077916227e-01	9.089174749077916227e-01
9.093173107349419304e-01	9.093173107349419304e-01	9.093173107349419304e-01	9.093173107349419304e-01	9.093173107349419304e-01	9.093173107349419304e-01	9.093173107349419304e-01	9.093173107349419304e-01	9.093173107349419304e-01	9.093173107349419304e-01	9.093173107349419304e-01	9.093173107349419304e-01
9.101269140525590773e-01	9.101269140525590773e-01	9.101269140525590773e-01	9.101269140525590773e-01	9.101269140525590773e-01	9.101269140525590773e-01	9.101269140525590773e-01	9.101269140525590773e-01	9.101269140525590773e-01	9.101269140525590773e-01	9.101269140525590773e-01	9.101269140525590773e-01
2.719554690040388856e-01	2.719554690040388856e-01	2.719554690040388856e-01	2.719554690040388856e-01	2.719554690040388856e-01	2.719554690040388856e-01	2.719554690040388856e-01	2.719554690040388856e-01	2.719554690040388856e-01	2.719554690040388856e-01	2.719554690040388856e-01	2.719554690040388856e-01
2.705815488126075419e-01	2.705815488126075419e-01	2.705815488126075419e-01	2.705815488126075419e-01	2.705815488126075419e-01	2.705815488126075419e-01	2.705815488126075419e-01	2.705815488126075419e-01	2.705815488126075419e-01	2.705815488126075419e-01	2.705815488126075419e-01	2.705815488126075419e-01
2.717393719343825231e-01	2.717393719343825231e-01	2.717393719343825231e-01	2.717393719343825231e-01	2.717393719343825231e-01	2.717393719343825231e-01	2.717393719343825231e-01	2.717393719343825231e-01	2.717393719343825231e-01	2.717393719343825231e-01	2.717393719343825231e-01	2.717393719343825231e-01
2.711438901804266721e-01	2.711438901804266721e-01	2.711438901804266721e-01	2.711438901804266721e-01	2.711438901804266721e-01	2.711438901804266721e-01	2.711438901804266721e-01	2.711438901804266721e-01	2.711438901804266721e-01	2.711438901804266721e-01	2.711438901804266721e-01	2.711438901804266721e-01
7.676967102513573282e-01	7.676967102513573282e-01	7.676967102513573282e-01	7.676967102513573282e-01	7.676967102513573282e-01	7.676967102513573282e-01	7.676967102513573282e-01	7.676967102513573282e-01	7.676967102513573282e-01	7.676967102513573282e-01	7.676967102513573282e-01	7.676967102513573282e-01
7.692812217427005272e-01	7.692812217427005272e-01	7.692812217427005272e-01	7.692812217427005272e-01	7.692812217427005272e-01	7.692812217427005272e-01	7.692812217427005272e-01	7.692812217427005272e-01	7.692812217427005272e-01	7.692812217427005272e-01	7.692812217427005272e-01	7.692812217427005272e-01
7.690906930750143200e-01	7.690906930750143200e-01	7.690906930750143200e-01	7.690906930750143200e-01	7.690906930750143200e-01	7.690906930750143200e-01	7.690906930750143200e-01	7.690906930750143200e-01	7.690906930750143200e-01	7.690906930750143200e-01	7.690906930750143200e-01	7.690906930750143200e-01
7.682802748839140383e-01	7.682802748839140383e-01	7.682802748839140383e-01	7.682802748839140383e-01	7.682802748839140383e-01	7.682802748839140383e-01	7.682802748839140383e-01	7.682802748839140383e-01	7.682802748839140383e-01	7.682802748839140383e-01	7.682802748839140383e-01	7.682802748839140383e-01
7.679429017483863085e-01	7.679429017483863085e-01	7.679429017483863085e-01	7.679429017483863085e-01	7.679429017483863085e-01	7.679429017483863085e-01	7.679429017483863085e-01	7.679429017483863085e-01	7.679429017483863085e-01	7.679429017483863085e-01	7.679429017483863085e-01	7.679429017483863085e-01
9.373037598661682068e-01	9.373037598661682068e-01	9.373037598661682068e-01	9.373037598661682068e-01	9.373037598661682068e-01	9.373037598661682068e-01	9.373037598661682068e-01	9.373037598661682068e-01	9.373037598661682068e-01	9.373037598661682068e-01	9.373037598661682068e-01	9.373037598661682068e-01
9.360472031480158162e-01	9.360472031480158162e-01	9.360472031480158162e-01	9.360472031480158162e-01	9.360472031480158162e-01	9.360472031480158162e-01	9.360472031480158162e-01	9.360472031480158162e-01	9.360472031480158162e-01	9.360472031480158162e-01	9.360472031480158162e-01	9.360472031480158162e-01
9.372219987103649341e-01	9.372219987103649341e-01	9.372219987103649341e-01	9.372219987103649341e-01	9.372219987103649341e-01	9.372219987103649341e-01	9.372219987103649341e-01	9.372219987103649341e-01	9.372219987103649341e-01	9.372219987103649341e-01	9.372219987103649341e-01	9.372219987103649341e-01
9.363240907189568363e-01	9.363240907189568363e-01	9.363240907189568363e-01	9.363240907189568363e-01	9.363240907189568363e-01	9.363240907189568363e-01	9.363240907189568363e-01	9.363240907189568363e-01	9.363240907189568363e-01	9.363240907189568363e-01	9.363240907189568363e-01	9.363240907189568363e-01
9.366182620955687543e-01	9.366182620955687543e-01	9.366182620955687543e-01	9.366182620955687543e-01	9.366182620955687543e-01	9.366182620955687543e-01	9.366182620955687543e-01	9.366182620955687543e-01	9.366182620955687543e-01	9.366182620955687543e-01	9.366182620955687543e-01	9.366182620955687543e-01
9.793529880278658561e-01	9.793529880278658561e-01	9.793529880278658561e-01	9.793529880278658561e-01	9.793529880278658561e-01	9.793529880278658561e-01	9.793529880278658561e-01	9.793529880278658561e-01	9.793529880278658561e-01	9.793529880278658561e-01	9.793529880278658561e-01	9.793529880278658561e-01
9.796002397665553030e-01	9.796002397665553030e-01	9.796002397665553030e-01	9.796002397665553030e-01	9.796002397665553030e-01	9.796002397665553030e-01	9.796002397665553030e-01	9.796002397665553030e-01	9.796002397665553030e-01	9.796002397665553030e-01	9.796002397665553030e-01	9.796002397665553030e-01
9.808070799947784524e-01	9.808070799947784524e-01	9.808070799947784524e-01	9.808070799947784524e-01	9.808070799947784524e-01	9.808070799947784524e-01	9.808070799947784524e-01	9.808070799947784524e-01	9.808070799947784524e-01	9.808070799947784524e-01	9.808070799947784524e-01	9.808070799947784524e-01
9.791542562966407681e-01	9.791542562966407681e-01	9.791542562966407681e-01	9.791542562966407681e-01	9.791542562966407681e-01	9.791542562966407681e-01	9.791542562966407681e-01	9.791542562966407681e-01	9.791542562966407681e-01	9.791542562966407681e-01	9.791542562966407681e-01	9.791542562966407681e-01
6.385477915302510965e-01	6.385477915302510965e-01	6.385477915302510965e-01	6.385477915302510965e-01	6.385477915302510965e-01	6.385477915302510965e-01	6.385477915302510965e-01	6.385477915302510965e-01	6.385477915302510965e-01	6.385477915302510965e-01	6.385477915302510965e-01	6.385477915302510965e-01
6.394508855218699050e-01	6.394508855218699050e-01	6.394508855218699050e-01	6.394508855218699050e-01	6.394508855218699050e-01	6.394508855218699050e-01	6.394508855218699050e-01	6.394508855218699050e-01	6.394508855218699050e-01	6.394508855218699050e-01	6.394508855218699050e-01	6.394508855218699050e-01
6.395064575356852465e-01	6.395064575356852465e-01	6.395064575356852465e-01	6.395064575356852465e-01	6.395064575356852465e-01	6.395064575356852465e-01	6.395064575356852465e-01	6.395064575356852465e-01	6.395064575356852465e-01	6.395064575356852465e-01	6.395064575356852465e-01	6.395064575356852465e-01
6.395059383637043959e-01	6.395059383637043959e-01	6.395059383637043959e-01	6.395059383637043959e-01	6.395059383637043959e-01	6.395059383637043959e-01	6.395059383637043959e-01	6.395059383637043959e-01	6.395059383637043959e-01	6.395059383637043959e-01	6.395059383637043959e-01	6.395059383637043959e-01
6.395194636759391482e-01	6.395194636759391482e-01	6.395194636759391482e-01	6.395194636759391482e-01	6.395194636759391482e-01	6.395194636759391482e-01	6.395194636759391482e-01	6.395194636759391482e-01	6.395194636759391482e-01	6.395194636759391482e-01	6.395194636759391482e-01	6.395194636759391482e-01
5.012011989460186667e-01	5.012011989460186667e-01	5.012011989460186667e-01	5.012011989460186667e-01	5.012011989460186667e-01	5.012011989460186667e-01	5.012011989460186667e-01	5.012011989460186667e-01	5.012011989460186667e-01	5.012011989460186667e-01	5.012011989460186667e-01	5.012011989460186667e-01
5.014558671880521290e-01	5.014558671880521290e-01	5.014558671880521290e-01	5.014558671880521290e-01	5.014558671880521290e-01	5.014558671880521290e-01	5.014558671880521290e-01	5.014558671880521290e-01	5.014558671880521290e-01	5.014558671880521290e-01	5.014558671880521290e-01	5.014558671880521290e-01
5.020855419078937842e-01	5.020855419078937842e-01	5.020855419078937842e-01	5.020855419078937842e-01	5.020855419078937842e-01	5.020855419078937842e-01	5.020855419078937842e-01	5.020855419078937842e-01	5.020855419078937842e-01	5.020855419078937842e-01	5.020855419078937842e-01	5.020855419078937842e-01
5.023379034886013006e-01	5.023379034886013006e-01	5.023379034886013006e-01	5.023379034886013006e-01	5.023379034886013006e-01	5.023379034886013006e-01	5.023379034886013006e-01	5.023379034886013006e-01	5.023379034886013006e-01	5.023379034886013006e-01	5.023379034886013006e-01	5.023379034886013006e-01
3.071356280215919998e-01	3.071356280215919998e-01	3.071356280215919998e-01	3.071356280215919998e-01	3.071356280215919998e-01	3.071356280215919998e-01	3.071356280215919998e-01	3.071356280215919998e-01	3.071356280215919998e-01	3.071356280215919998e-01	3.071356280215919998e-01	3.071356280215919998e-01
4.399434823405677930e-01	4.399434823405677930e-01	4.399434823405677930e-01	4.399434823405677930e-01	4.399434823405677930e-01	4.399434823405677930e-01	4.399434823405677930e-01	4.399434823405677930e-01	4.399434823405677930e-01	4.399434823405677930e-01	4.399434823405677930e-01	4.399434823405677930e-01
4.391058685422754015e-01	4.391058685422754015e-01	4.391058685422754015e-01	4.391058685422754015e-01	4.391058685422754015e-01	4.391058685422754015e-01	4.391058685422754015e-01	4.391058685422754015e-01	4.391058685422754015e-01	4.391058685422754015e-01	4.391058685422754015e-01	4.391058685422754015e-01
4.433826255250739590e-01	4.433826255250739590e-01	4.433826255250739590e-01	4.433826255250739590e-01	4.433826255250739590e-01	4.433826255250739590e-01	4.433826255250739590e-01	4.433826255250739590e-01	4.433826255250739590e-01	4.433826255250739590e-01	4.433826255250739590e-01	4.433826255250739590e-01
4.440674520477113085e-01	4.440674520477113085e-01	4.440674520477113085e-01	4.440674520477113085e-01	4.440674520477113085e-01	4.440674520477113085e-01	4.440674520477113085e-01	4.440674520477113085e-01	4.440674520477113085e-01	4.440674520477113085e-01	4.440674520477113085e-01	4.440674520477113085e-01
4.439871514350283710e-01	4.439871514350283710e-01	4.439871514350283710e-01	4.439871514350283710e-01	4.439871514350283710e-01	4.439871514350283710e-01	4.439871514350283710e-01	4.439871514350283710e-01	4.439871514350283710e-01	4.439871514350283710e-01	4.439871514350283710e-01	4.439871514350283710e-01
4.436790916171939880e-01	4.436790916171939880e-01	4.436790916171939880e-01	4.436790916171939880e-01	4.436790916171939880e-01	4.436790916171939880e-01	4.436790916171939880e-01	4.436790916171939880e-01	4.436790916171939880e-01	4.436790916171939880e-01	4.436790916171939880e-01	4.436790916171939880e-01
4.437384818316538748e-01	4.437384818316538748e-01	4.437384818316538748e-01	4.437384818316538748e-01	4.437384818316538748e-01	4.437384818316538748e-01	4.437384818316538748e-01	4.437384818316538748e-01	4.437384818316538748e-01	4.437384818316538748e-01	4.437384818316538748e-01	4.437384818316538748e-01
4.442623807132264346e-01	4.442623807132264346e-01	4.442623807132264346e-01	4.442623807132264346e-01	4.442623807132264346e-01	4.442623807132264346e-01	4.442623807132264346e-01	4.442623807132264346e-01	4.442623807132264346e-01	4.442623807132264346e-01	4.442623807132264346e-01	4.442623807132264346e-01
3.018781173699387477e-01	3.018781173699387477e-01	3.018781173699387477e-01	3.018781173699387477e-01	3.018781173699387477e-01	3.018781173699387477e-01	3.018781173699387477e-01	3.018781173699387477e-01	3.018781173699387477e-01	3.018781173699387477e-01	3.018781173699387477e-01	3.018781173699387477e-01
3.030639152255941715e-01	3.030639152255941715e-01	3.030639152255941715e-01	3.030639152255941715e-01	3.030639152255941715e-01	3.030639152255941715e-01	3.030639152255941715e-01	3.030639152255941715e-01	3.030639152255941715e-01	3.030639152255941715e-01	3.030639152255941715e-01	3.030639152255941715e-01
2.286746651314217060e-01	2.286746651314217060e-01	2.286746651314217060e-01	2.286746651314217060e-01	2.286746651314217060e-01	2.286746651314217060e-01	2.286746651314217060e-01	2.286746651314217060e-01	2.286746651314217060e-01	2.286746651314217060e-01	2.286746651314217060e-01	2.286746651314217060e-01
2.275979332215100348e-01	2.275979332215100348e-01	2.275979332215100348e-01	2.275979332215100348e-01	2.275979332215100348e-01	2.275979332215100348e-01	2.275979332215100348e-01	2.275979332215100348e-01	2.275979332215100348e-01	2.275979332215100348e-01	2.275979332215100348e-01	2.275979332215100348e-01
1.496466634150779296e-01	1.496466634150779296e-01	1.496466634150779296e-01	1.496466634150779296e-01	1.496466634150779296e-01	1.496466634150779296e-01	1.496466634150779296e-01	1.496466634150779296e-01	1.496466634150779296e-01	1.496466634150779296e-01	1.496466634150779296e-01	1.496466634150779296e-01
1.506568093111904372e-01	1.506568093111904372e-01	1.506568093111904372e-01	1.506568093111904372e-01	1.506568093111904372e-01	1.506568093111904372e-01	1.506568093111904372e-01	1.506568093111904372e-01	1.506568093111904372e-01	1.506568093111904372e-01	1.506568093111904372e-01	1.506568093111904372e-01
1.989915762832127413e-02	1.989915762832127413e-02	1.989915762832127413e-02	1.989915762832127413e-02	1.989915762832127413e-02	1.989915762832127413e-02	1.989915762832127413e-02	1.989915762832127413e-02	1.989915762832127413e-02	1.989915762832127413e-02	1.989915762832127413e-02	1.989915762832127413e-02
2.121170158120082999e-02	2.121170158120082999e-02	2.121170158120082999e-02	2.121170158120082999e-02	2.121170158120082999e-02	2.121170158120082999e-02	2.121170158120082999e-02	2.121170158120082999e-02	2.121170158120082999e-02	2.121170158120082999e-02	2.121170158120082999e-02	2.121170158120082999e-02
2.042279911068105996e-02	2.042279911068105996e-02	2.042279911068105996e-02	2.042279911068105996e-02	2.042279911068105996e-02	2.042279911068105996e-02	2.042279911068105996e-02	2.042279911068105996e-02	2.042279911068105996e-02	2.042279911068105996e-02	2.042279911068105996e-02	2.042279911068105996e-02
2.105241413953619009e-02	2.105241413953619009e-02	2.105241413953619009e-02	2.105241413953619009e-02	2.105241413953619009e-02	2.105241413953619009e-02	2.105241413953619009e-02	2.105241413953619009e-02	2.105241413953619009e-02	2.105241413953619009e-02	2.105241413953619009e-02	2.105241413953619009e-02
2.033478407549343600e-02	2.033478407549343600e-02	2.033478407549343600e-02	2.033478407549343600e-02	2.033478407549343600e-02	2.033478407549343600e-02	2.033478407549343600e-02	2.033478407549343600e-02	2.033478407549343600e-02	2.033478407549343600e-02	2.033478407549343600e-02	2.033478407549343600e-02
6.500810743062737096e-01	6.500810743062737096e-01	6.500810743062737096e-01	6.500810743062737096e-01	6.500810743062737096e-01	6.500810743062737096e-01	6.500810743062737096e-01	6.500810743062737096e-01	6.500810743062737096e-01	6.500810743062737096e-01	6.500810743062737096e-01	6.500810743062737096e-01
6.517472719410809523e-01	6.517472719410809523e-01	6.517472719410809523e-01	6.517472719410809523e-01	6.517472719410809523e-01	6.517472719410809523e-01	6.517472719410809523e-01	6.517472719410809523e-01	6.517472719410809523e-01	6.517472719410809523e-01	6.517472719410809523e-01	6.517472719410809523e-01
6.505225516571622180e-01	6.505225516571622180e-01	6.505225516571622180e-01	6.505225516571622180e-01	6.505225516571622180e-01	6.505225516571622180e-01	6.505225516571622180e-01	6.505225516571622180e-01	6.505225516571622180e-01	6.505225516571622180e-01	6.505225516571622180e-01	6.505225516571622180e-01
6.516004904601064851e-01	6.516004904601064851e-01	6.516004904601064851e-01	6.516004904601064851e-01	6.516004904601064851e-01	6.516004904601064851e-01	6.516004904601064851e-01	6.516004904601064851e-01	6.516004904601064851e-01	6.516004904601064851e-01	6.516004904601064851e-01	6.516004904601064851e-01
6.515285538298984935e-01	6.515285538298984935e-01	6.515285538298984935e-01	6.515285538298984935e-01	6.515285538298984935e-01	6.515285538298984935e-01	6.515285538298984935e-01	6.515285538298984935e-01	6.515285538298984935e-01	6.515285538298984935e-01	6.515285538298984935e-01	6.515285538298984935e-01
6.501803684761200408e-01	6.501803684761200408e-01	6.501803684761200408e-01	6.501803684761200408e-01	6.501803684761200408e-01	6.501803684761200408e-01	6.501803684761200408e-01	6.501803684761200408e-01	6.501803684761200408e-01	6.501803684761200408e-01	6.501803684761200408e-01	6.501803684761200408e-01
6.510538617043999388e-01	6.510538617043999388e-01	6.510538617043999388e-01	6.510538617043999388e-01	6.510538617043999388e-01	6.510538617043999388e-01	6.510538617043999388e-01	6.510538617043999388e-01	6.510538617043999388e-01	6.510538617043999388e-01	6.510538617043999388e-01	6.510538617043999388e-01
6.502304119121860015e-01	6.502304119121860015e-01	6.502304119121860015e-01	6.502304119121860015e-01	6.502304119121860015e-01	6.502304119121860015e-01	6.502304119121860015e-01	6.502304119121860015e-01	6.502304119121860015e-01	6.502304119121860015e-01	6.502304119121860015e-01	6.502304119121860015e-01
6.429179058040763728e-01	6.429179058040763728e-01	6.429179058040763728e-01	6.429179058040763728e-01	6.429179058040763728e-01	6.429179058040763728e-01	6.429179058040763728e-01	6.429179058040763728e-01	6.429179058040763728e-01	6.429179058040763728e-01	6.429179058040763728e-01	6.429179058040763728e-01
6.440773558331305271e-01	6.440773558331305271e-01	6.440773558331305271e-01	6.440773558331305271e-01	6.440773558331305271e-01	6.440773558331305271e-01	6.440773558331305271e-01	6.440773558331305271e-01	6.440773558331305271e-01	6.440773558331305271e-01	6.440773558331305271e-01	6.440773558331305271e-01
6.429074329793033060e-01	6.429074329793033060e-01	6.429074329793033060e-01	6.429074329793033060e-01	6.429074329793033060e-01	6.429074329793033060e-01	6.429074329793033060e-01	6.429074329793033060e-01	6.429074329793033060e-01	6.429074329793033060e-01	6.429074329793033060e-01	6.429074329793033060e-01
6.426962562159710401e-01	6.426962562159710401e-01	6.426962562159710401e-01	6.426962562159710401e-01	6.426962562159710401e-01	6.426962562159710401e-01	6.426962562159710401e-01	6.426962562159710401e-01	6.426962562159710401e-01	6.426962562159710401e-01	6.426962562159710401e-01	6.426962562159710401e-01
8.580996164605434462e-01	8.580996164605434462e-01	8.580996164605434462e-01	8.580996164605434462e-01	8.580996164605434462e-01	8.580996164605434462e-01	8.580996164605434462e-01	8.580996164605434462e-01	8.580996164605434462e-01	8.580996164605434462e-01	8.580996164605434462e-01	8.580996164605434462e-01
8.582156985505047242e-01	8.582156985505047242e-01	8.582156985505047242e-01	8.582156985505047242e-01	8.582156985505047242e-01	8.582156985505047242e-01	8.582156985505047242e-01	8.582156985505047242e-01	8.582156985505047242e-01	8.582156985505047242e-01	8.582156985505047242e-01	8.582156985505047242e-01
8.583964028419095449e-01	8.583964028419095449e-01	8.583964028419095449e-01	8.583964028419095449e-01	8.583964028419095449e-01	8.583964028419095449e-01	8.583964028419095449e-01	8.583964028419095449e-01	8.583964028419095449e-01	8.583964028419095449e-01	8.583964028419095449e-01	8.583964028419095449e-01
8.579011981941829790e-01	8.579011981941829790e-01	8.579011981941829790e-01	8.579011981941829790e-01	8.579011981941829790e-01	8.579011981941829790e-01	8.579011981941829790e-01	8.579011981941829790e-01	8.579011981941829790e-01	8.579011981941829790e-01	8.579011981941829790e-01	8.579011981941829790e-01
8.587042488118271644e-01	8.587042488118271644e-01	8.587042488118271644e-01	8.587042488118271644e-01	8.587042488118271644e-01	8.587042488118271644e-01	8.587042488118271644e-01	8.587042488118271644e-01	8.587042488118271644e-01	8.587042488118271644e-01	8.587042488118271644e-01	8.587042488118271644e-01
5.810334424748387905e-01	5.810334424748387905e-01	5.810334424748387905e-01	5.810334424748387905e-01	5.810334424748387905e-01	5.810334424748387905e-01	5.810334424748387905e-01	5.810334424748387905e-01	5.810334424748387905e-01	5.810334424748387905e-01	5.810334424748387905e-01	5.810334424748387905e-01
5.803594629210543365e-01	5.803594629210543365e-01	5.803594629210543365e-01	5.803594629210543365e-01	5.803594629210543365e-01	5.803594629210543365e-01	5.803594629210543365e-01	5.803594629210543365e-01	5.803594629210543365e-01	5.803594629210543365e-01	5.803594629210543365e-01	5.803594629210543365e-01
5.795729439539967220e-01	5.795729439539967220e-01	5.795729439539967220e-01	5.795729439539967220e-01	5.795729439539967220e-01	5.795729439539967220e-01	5.795729439539967220e-01	5.795729439539967220e-01	5.795729439539967220e-01	5.795729439539967220e-01	5.795729439539967220e-01	5.795729439539967220e-01
5.693067229361428172e-01	5.693067229361428172e-01	5.693067229361428172e-01	5.693067229361428172e-01	5.693067229361428172e-01	5.693067229361428172e-01	5.693067229361428172e-01	5.693067229361428172e-01	5.693067229361428172e-01	5.693067229361428172e-01	5.693067229361428172e-01	5.693067229361428172e-01
5.685085298904886120e-01	5.685085298904886120e-01	5.685085298904886120e-01	5.685085298904886120e-01	5.685085298904886120e-01	5.685085298904886120e-01	5.685085298904886120e-01	5.685085298904886120e-01	5.685085298904886120e-01	5.685085298904886120e-01	5.685085298904886120e-01	5.685085298904886120e-01
3.176486184942670654e-01	3.176486184942670654e-01	3.176486184942670654e-01	3.176486184942670654e-01	3.176486184942670654e-01	3.176486184942670654e-01	3.176486184942670654e-01	3.176486184942670654e-01	3.176486184942670654e-01	3.176486184942670654e-01	3.176486184942670654e-01	3.176486184942670654e-01
3.187864922447019023e-01	3.187864922447019023e-01	3.187864922447019023e-01	3.187864922447019023e-01	3.187864922447019023e-01	3.187864922447019023e-01	3.187864922447019023e-01	3.187864922447019023e-01	3.187864922447019023e-01	3.187864922447019023e-01	3.187864922447019023e-01	3.187864922447019023e-01
7.416491600475422219e-01	7.416491600475422219e-01	7.416491600475422219e-01	7.416491600475422219e-01	7.416491600475422219e-01	7.416491600475422219e-01	7.416491600475422219e-01	7.416491600475422219e-01	7.416491600475422219e-01	7.416491600475422219e-01	7.416491600475422219e-01	7.416491600475422219e-01
7.415965104515328532e-01	7.415965104515328532e-01	7.415965104515328532e-01	7.415965104515328532e-01	7.415965104515328532e-01	7.415965104515328532e-01	7.415965104515328532e-01	7.415965104515328532e-01	7.415965104515328532e-01	7.415965104515328532e-01	7.415965104515328532e-01	7.415965104515328532e-01
7.405988480749815528e-01	7.405988480749815528e-01	7.405988480749815528e-01	7.405988480749815528e-01	7.405988480749815528e-01	7.405988480749815528e-01	7.405988480749815528e-01	7.405988480749815528e-01	7.405988480749815528e-01	7.405988480749815528e-01	7.405988480749815528e-01	7.405988480749815528e-01
7.411484066809141957e-01	7.411484066809141957e-01	7.411484066809141957e-01	7.411484066809141957e-01	7.411484066809141957e-01	7.411484066809141957e-01	7.411484066809141957e-01	7.411484066809141957e-01	7.411484066809141957e-01	7.411484066809141957e-01	7.411484066809141957e-01	7.411484066809141957e-01
4.624845243605453238e-01	4.624845243605453238e-01	4.624845243605453238e-01	4.624845243605453238e-01	4.624845243605453238e-01	4.624845243605453238e-01	4.624845243605453238e-01	4.624845243605453238e-01	4.624845243605453238e-01	4.624845243605453238e-01	4.624845243605453238e-01	4.624845243605453238e-01
2.991921557685156552e-01	2.991921557685156552e-01	2.991921557685156552e-01	2.991921557685156552e-01	2.991921557685156552e-01	2.991921557685156552e-01	2.991921557685156552e-01	2.991921557685156552e-01	2.991921557685156552e-01	2.991921557685156552e-01	2.991921557685156552e-01	2.991921557685156552e-01
2.982002603744562941e-01	2.982002603744562941e-01	2.982002603744562941e-01	2.982002603744562941e-01	2.982002603744562941e-01	2.982002603744562941e-01	2.982002603744562941e-01	2.982002603744562941e-01	2.982002603744562941e-01	2.982002603744562941e-01	2.982002603744562941e-01	2.982002603744562941e-01
2.837002431614602527e-01	2.837002431614602527e-01	2.837002431614602527e-01	2.837002431614602527e-01	2.837002431614602527e-01	2.837002431614602527e-01	2.837002431614602527e-01	2.837002431614602527e-01	2.837002431614602527e-01	2.837002431614602527e-01	2.837002431614602527e-01	2.837002431614602527e-01
2.825129159736339268e-01	2.825129159736339268e-01	2.825129159736339268e-01	2.825129159736339268e-01	2.825129159736339268e-01	2.825129159736339268e-01	2.825129159736339268e-01	2.825129159736339268e-01	2.825129159736339268e-01	2.825129159736339268e-01	2.825129159736339268e-01	2.825129159736339268e-01
2.829609251788579027e-01	2.829609251788579027e-01	2.829609251788579027e-01	2.829609251788579027e-01	2.829609251788579027e-01	2.829609251788579027e-01	2.829609251788579027e-01	2.829609251788579027e-01	2.829609251788579027e-01	2.829609251788579027e-01	2.829609251788579027e-01	2.829609251788579027e-01
2.837546522658104808e-01	2.837546522658104808e-01	2.837546522658104808e-01	2.837546522658104808e-01	2.837546522658104808e-01	2.837546522658104808e-01	2.837546522658104808e-01	2.837546522658104808e-01	2.837546522658104808e-01	2.837546522658104808e-01	2.837546522658104808e-01	2.837546522658104808e-01
3.369560418270321489e-01	3.369560418270321489e-01	3.369560418270321489e-01	3.369560418270321489e-01	3.369560418270321489e-01	3.369560418270321489e-01	3.369560418270321489e-01	3.369560418270321489e-01	3.369560418270321489e-01	3.369560418270321489e-01	3.369560418270321489e-01	3.369560418270321489e-01
3.386780538339351776e-01	3.386780538339351776e-01	3.386780538339351776e-01	3.386780538339351776e-01	3.386780538339351776e-01	3.386780538339351776e-01	3.386780538339351776e-01	3.386780538339351776e-01	3.386780538339351776e-01	3.386780538339351776e-01	3.386780538339351776e-01	3.386780538339351776e-01
3.376656549083456582e-01	3.376656549083456582e-01	3.376656549083456582e-01	3.376656549083456582e-01	3.376656549083456582e-01	3.376656549083456582e-01	3.376656549083456582e-01	3.376656549083456582e-01	3.376656549083456582e-01	3.376656549083456582e-01	3.376656549083456582e-01	3.376656549083456582e-01
3.385475199560850634e-01	3.385475199560850634e-01	3.385475199560850634e-01	3.385475199560850634e-01	3.385475199560850634e-01	3.385475199560850634e-01	3.385475199560850634e-01	3.385475199560850634e-01	3.385475199560850634e-01	3.385475199560850634e-01	3.385475199560850634e-01	3.385475199560850634e-01
7.362836768829287282e-01	7.362836768829287282e-01	7.362836768829287282e-01	7.362836768829287282e-01	7.362836768829287282e-01	7.362836768829287282e-01	7.362836768829287282e-01	7.362836768829287282e-01	7.362836768829287282e-01	7.362836768829287282e-01	7.362836768829287282e-01	7.362836768829287282e-01
7.380776952027416904e-01	7.380776952027416904e-01	7.380776952027416904e-01	7.380776952027416904e-01	7.380776952027416904e-01	7.380776952027416904e-01	7.380776952027416904e-01	7.380776952027416904e-01	7.380776952027416904e-01	7.380776952027416904e-01	7.380776952027416904e-01	7.380776952027416904e-01
7.377360831086022808e-01	7.377360831086022808e-01	7.377360831086022808e-01	7.377360831086022808e-01	7.377360831086022808e-01	7.377360831086022808e-01	7.377360831086022808e-01	7.377360831086022808e-01	7.377360831086022808e-01	7.377360831086022808e-01	7.377360831086022808e-01	7.377360831086022808e-01
7.361862737137899737e-01	7.361862737137899737e-01	7.361862737137899737e-01	7.361862737137899737e-01	7.361862737137899737e-01	7.361862737137899737e-01	7.361862737137899737e-01	7.361862737137899737e-01	7.361862737137899737e-01	7.361862737137899737e-01	7.361862737137899737e-01	7.361862737137899737e-01
5.448693348028923467e-01	5.448693348028923467e-01	5.448693348028923467e-01	5.448693348028923467e-01	5.448693348028923467e-01	5.448693348028923467e-01	5.448693348028923467e-01	5.448693348028923467e-01	5.448693348028923467e-01	5.448693348028923467e-01	5.448693348028923467e-01	5.448693348028923467e-01
5.443308677620890546e-01	5.443308677620890546e-01	5.443308677620890546e-01	5.443308677620890546e-01	5.443308677620890546e-01	5.443308677620890546e-01	5.443308677620890546e-01	5.443308677620890546e-01	5.443308677620890546e-01	5.443308677620890546e-01	5.443308677620890546e-01	5.443308677620890546e-01
5.447926454694927978e-01	5.447926454694927978e-01	5.447926454694927978e-01	5.447926454694927978e-01	5.447926454694927978e-01	5.447926454694927978e-01	5.447926454694927978e-01	5.447926454694927978e-01	5.447926454694927978e-01	5.447926454694927978e-01	5.447926454694927978e-01	5.447926454694927978e-01
5.446537634728244592e-01	5.446537634728244592e-01	5.446537634728244592e-01	5.446537634728244592e-01	5.446537634728244592e-01	5.446537634728244592e-01	5.446537634728244592e-01	5.446537634728244592e-01	5.446537634728244592e-01	5.446537634728244592e-01	5.446537634728244592e-01	5.446537634728244592e-01
5.452233865319279227e-01	5.452233865319279227e-01	5.452233865319279227e-01	5.452233865319279227e-01	5.452233865319279227e-01	5.452233865319279227e-01	5.452233865319279227e-01	5.452233865319279227e-01	5.452233865319279227e-01	5.452233865319279227e-01	5.452233865319279227e-01	5.452233865319279227e-01
5.446523802864708941e-01	5.446523802864708941e-01	5.446523802864708941e-01	5.446523802864708941e-01	5.446523802864708941e-01	5.446523802864708941e-01	5.446523802864708941e-01	5.446523802864708941e-01	5.446523802864708941e-01	5.446523802864708941e-01	5.446523802864708941e-01	5.446523802864708941e-01
4.474083380469778826e-01	4.474083380469778826e-01	4.474083380469778826e-01	4.474083380469778826e-01	4.474083380469778826e-01	4.474083380469778826e-01	4.474083380469778826e-01	4.474083380469778826e-01	4.474083380469778826e-01	4.474083380469778826e-01	4.474083380469778826e-01	4.474083380469778826e-01
4.465352615483315635e-01	4.465352615483315635e-01	4.465352615483315635e-01	4.465352615483315635e-01	4.465352615483315635e-01	4.465352615483315635e-01	4.465352615483315635e-01	4.465352615483315635e-01	4.465352615483315635e-01	4.465352615483315635e-01	4.465352615483315635e-01	4.465352615483315635e-01
4.470484806987577442e-01	4.470484806987577442e-01	4.470484806987577442e-01	4.470484806987577442e-01	4.470484806987577442e-01	4.470484806987577442e-01	4.470484806987577442e-01	4.470484806987577442e-01	4.470484806987577442e-01	4.470484806987577442e-01	4.470484806987577442e-01	4.470484806987577442e-01
4.465408910340865067e-01	4.465408910340865067e-01	4.465408910340865067e-01	4.465408910340865067e-01	4.465408910340865067e-01	4.465408910340865067e-01	4.465408910340865067e-01	4.465408910340865067e-01	4.465408910340865067e-01	4.465408910340865067e-01	4.465408910340865067e-01	4.465408910340865067e-01
7.485931100545957506e-02	7.485931100545957506e-02	7.485931100545957506e-02	7.485931100545957506e-02	7.485931100545957506e-02	7.485931100545957506e-02	7.485931100545957506e-02	7.485931100545957506e-02	7.485931100545957506e-02	7.485931100545957506e-02	7.485931100545957506e-02	7.485931100545957506e-02
7.477063675981902857e-02	7.477063675981902857e-02	7.477063675981902857e-02	7.477063675981902857e-02	7.477063675981902857e-02	7.477063675981902857e-02	7.477063675981902857e-02	7.477063675981902857e-02	7.477063675981902857e-02	7.477063675981902857e-02	7.477063675981902857e-02	7.477063675981902857e-02
7.441004972250832294e-02	7.441004972250832294e-02	7.441004972250832294e-02	7.441004972250832294e-02	7.441004972250832294e-02	7.441004972250832294e-02	7.441004972250832294e-02	7.441004972250832294e-02	7.441004972250832294e-02	7.441004972250832294e-02	7.441004972250832294e-02	7.441004972250832294e-02
7.563867828295202378e-02	7.563867828295202378e-02	7.563867828295202378e-02	7.563867828295202378e-02	7.563867828295202378e-02	7.563867828295202378e-02	7.563867828295202378e-02	7.563867828295202378e-02	7.563867828295202378e-02	7.563867828295202378e-02	7.563867828295202378e-02	7.563867828295202378e-02
1.029881929295326237e-01	1.029881929295326237e-01	1.029881929295326237e-01	1.029881929295326237e-01	1.029881929295326237e-01	1.029881929295326237e-01	1.029881929295326237e-01	1.029881929295326237e-01	1.029881929295326237e-01	1.029881929295326237e-01	1.029881929295326237e-01	1.029881929295326237e-01
1.025696714563614637e-01	1.025696714563614637e-01	1.025696714563614637e-01	1.025696714563614637e-01	1.025696714563614637e-01	1.025696714563614637e-01	1.025696714563614637e-01	1.025696714563614637e-01	1.025696714563614637e-01	1.025696714563614637e-01	1.025696714563614637e-01	1.025696714563614637e-01
1.031541624531877865e-01	1.031541624531877865e-01	1.031541624531877865e-01	1.031541624531877865e-01	1.031541624531877865e-01	1.031541624531877865e-01	1.031541624531877865e-01	1.031541624531877865e-01	1.031541624531877865e-01	1.031541624531877865e-01	1.031541624531877865e-01	1.031541624531877865e-01
1.026230837496710929e-01	1.026230837496710929e-01	1.026230837496710929e-01	1.026230837496710929e-01	1.026230837496710929e-01	1.026230837496710929e-01	1.026230837496710929e-01	1.026230837496710929e-01	1.026230837496710929e-01	1.026230837496710929e-01	1.026230837496710929e-01	1.026230837496710929e-01
7.211737861665612481e-01	7.211737861665612481e-01	7.211737861665612481e-01	7.211737861665612481e-01	7.211737861665612481e-01	7.211737861665612481e-01	7.211737861665612481e-01	7.211737861665612481e-01	7.211737861665612481e-01	7.211737861665612481e-01	7.211737861665612481e-01	7.211737861665612481e-01
7.213722891033509388e-01	7.213722891033509388e-01	7.213722891033509388e-01	7.213722891033509388e-01	7.213722891033509388e-01	7.213722891033509388e-01	7.213722891033509388e-01	7.213722891033509388e-01	7.213722891033509388e-01	7.213722891033509388e-01	7.213722891033509388e-01	7.213722891033509388e-01
7.222496567611876861e-01	7.222496567611876861e-01	7.222496567611876861e-01	7.222496567611876861e-01	7.222496567611876861e-01	7.222496567611876861e-01	7.222496567611876861e-01	7.222496567611876861e-01	7.222496567611876861e-01	7.222496567611876861e-01	7.222496567611876861e-01	7.222496567611876861e-01
7.217524739621596908e-01	7.217524739621596908e-01	7.217524739621596908e-01	7.217524739621596908e-01	7.217524739621596908e-01	7.217524739621596908e-01	7.217524739621596908e-01	7.217524739621596908e-01	7.217524739621596908e-01	7.217524739621596908e-01	7.217524739621596908e-01	7.217524739621596908e-01
5.525287772578067746e-02	5.525287772578067746e-02	5.525287772578067746e-02	5.525287772578067746e-02	5.525287772578067746e-02	5.525287772578067746e-02	5.525287772578067746e-02	5.525287772578067746e-02	5.525287772578067746e-02	5.525287772578067746e-02	5.525287772578067746e-02	5.525287772578067746e-02
5.495094672585847800e-02	5.495094672585847800e-02	5.495094672585847800e-02	5.495094672585847800e-02	5.495094672585847800e-02	5.495094672585847800e-02	5.495094672585847800e-02	5.495094672585847800e-02	5.495094672585847800e-02	5.495094672585847800e-02	5.495094672585847800e-02	5.495094672585847800e-02
5.500438202539917332e-02	5.500438202539917332e-02	5.500438202539917332e-02	5.500438202539917332e-02	5.500438202539917332e-02	5.500438202539917332e-02	5.500438202539917332e-02	5.500438202539917332e-02	5.500438202539917332e-02	5.500438202539917332e-02	5.500438202539917332e-02	5.500438202539917332e-02
5.544030698691254644e-02	5.544030698691254644e-02	5.544030698691254644e-02	5.544030698691254644e-02	5.544030698691254644e-02	5.544030698691254644e-02	5.544030698691254644e-02	5.544030698691254644e-02	5.544030698691254644e-02	5.544030698691254644e-02	5.544030698691254644e-02	5.544030698691254644e-02
5.557304156379446608e-02	5.557304156379446608e-02	5.557304156379446608e-02	5.557304156379446608e-02	5.557304156379446608e-02	5.557304156379446608e-02	5.557304156379446608e-02	5.557304156379446608e-02	5.557304156379446608e-02	5.557304156379446608e-02	5.557304156379446608e-02	5.557304156379446608e-02
5.609292482907969335e-01	5.609292482907969335e-01	5.609292482907969335e-01	5.609292482907969335e-01	5.609292482907969335e-01	5.609292482907969335e-01	5.609292482907969335e-01	5.609292482907969335e-01	5.609292482907969335e-01	5.609292482907969335e-01	5.609292482907969335e-01	5.609292482907969335e-01
5.614789142755913787e-01	5.614789142755913787e-01	5.614789142755913787e-01	5.614789142755913787e-01	5.614789142755913787e-01	5.614789142755913787e-01	5.614789142755913787e-01	5.614789142755913787e-01	5.614789142755913787e-01	5.614789142755913787e-01	5.614789142755913787e-01	5.614789142755913787e-01
5.601415131079899856e-01	5.601415131079899856e-01	5.601415131079899856e-01	5.601415131079899856e-01	5.601415131079899856e-01	5.601415131079899856e-01	5.601415131079899856e-01	5.601415131079899856e-01	5.601415131079899856e-01	5.601415131079899856e-01	5.601415131079899856e-01	5.601415131079899856e-01
5.604255542066332030e-01	5.604255542066332030e-01	5.604255542066332030e-01	5.604255542066332030e-01	5.604255542066332030e-01	5.604255542066332030e-01	5.604255542066332030e-01	5.604255542066332030e-01	5.604255542066332030e-01	5.604255542066332030e-01	5.604255542066332030e-01	5.604255542066332030e-01
5.599726691258402056e-01	5.599726691258402056e-01	5.599726691258402056e-01	5.599726691258402056e-01	5.599726691258402056e-01	5.599726691258402056e-01	5.599726691258402056e-01	5.599726691258402056e-01	5.599726691258402056e-01	5.599726691258402056e-01	5.599726691258402056e-01	5.599726691258402056e-01
5.610000779882421407e-01	5.610000779882421407e-01	5.610000779882421407e-01	5.610000779882421407e-01	5.610000779882421407e-01	5.610000779882421407e-01	5.610000779882421407e-01	5.610000779882421407e-01	5.610000779882421407e-01	5.610000779882421407e-01	5.610000779882421407e-01	5.610000779882421407e-01
6.354699569897546141e-01	6.354699569897546141e-01	6.354699569897546141e-01	6.354699569897546141e-01	6.354699569897546141e-01	6.354699569897546141e-01	6.354699569897546141e-01	6.354699569897546141e-01	6.354699569897546141e-01	6.354699569897546141e-01	6.354699569897546141e-01	6.354699569897546141e-01
6.352815852663568075e-01	6.352815852663568075e-01	6.352815852663568075e-01	6.352815852663568075e-01	6.352815852663568075e-01	6.352815852663568075e-01	6.352815852663568075e-01	6.352815852663568075e-01	6.352815852663568075e-01	6.352815852663568075e-01	6.352815852663568075e-01	6.352815852663568075e-01
6.353753639707644396e-01	6.353753639707644396e-01	6.353753639707644396e-01	6.353753639707644396e-01	6.353753639707644396e-01	6.353753639707644396e-01	6.353753639707644396e-01	6.353753639707644396e-01	6.353753639707644396e-01	6.353753639707644396e-01	6.353753639707644396e-01	6.353753639707644396e-01
6.349096925079110720e-01	6.349096925079110720e-01	6.349096925079110720e-01	6.349096925079110720e-01	6.349096925079110720e-01	6.349096925079110720e-01	6.349096925079110720e-01	6.349096925079110720e-01	6.349096925079110720e-01	6.349096925079110720e-01	6.349096925079110720e-01	6.349096925079110720e-01
6.348337105873714803e-01	6.348337105873714803e-01	6.348337105873714803e-01	6.348337105873714803e-01	6.348337105873714803e-01	6.348337105873714803e-01	6.348337105873714803e-01	6.348337105873714803e-01	6.348337105873714803e-01	6.348337105873714803e-01	6.348337105873714803e-01	6.348337105873714803e-01
6.343576332608816815e-01	6.343576332608816815e-01	6.343576332608816815e-01	6.343576332608816815e-01	6.343576332608816815e-01	6.343576332608816815e-01	6.343576332608816815e-01	6.343576332608816815e-01	6.343576332608816815e-01	6.343576332608816815e-01	6.343576332608816815e-01	6.343576332608816815e-01
6.349654951011808324e-01	6.349654951011808324e-01	6.349654951011808324e-01	6.349654951011808324e-01	6.349654951011808324e-01	6.349654951011808324e-01	6.349654951011808324e-01	6.349654951011808324e-01	6.349654951011808324e-01	6.349654951011808324e-01	6.349654951011808324e-01	6.349654951011808324e-01
6.354155931944321933e-01	6.354155931944321933e-01	6.354155931944321933e-01	6.354155931944321933e-01	6.354155931944321933e-01	6.354155931944321933e-01	6.354155931944321933e-01	6.354155931944321933e-01	6.354155931944321933e-01	6.354155931944321933e-01	6.354155931944321933e-01	6.354155931944321933e-01
6.355881465342093639e-01	6.355881465342093639e-01	6.355881465342093639e-01	6.355881465342093639e-01	6.355881465342093639e-01	6.355881465342093639e-01	6.355881465342093639e-01	6.355881465342093639e-01	6.355881465342093639e-01	6.355881465342093639e-01	6.355881465342093639e-01	6.355881465342093639e-01
1.613913270502859154e-02	1.613913270502859154e-02	1.613913270502859154e-02	1.613913270502859154e-02	1.613913270502859154e-02	1.613913270502859154e-02	1.613913270502859154e-02	1.613913270502859154e-02	1.613913270502859154e-02	1.613913270502859154e-02	1.613913270502859154e-02	1.613913270502859154e-02
1.578251398345266107e-02	1.578251398345266107e-02	1.578251398345266107e-02	1.578251398345266107e-02	1.578251398345266107e-02	1.578251398345266107e-02	1.578251398345266107e-02	1.578251398345266107e-02	1.578251398345266107e-02	1.578251398345266107e-02	1.578251398345266107e-02	1.578251398345266107e-02
1.621637592651584830e-02	1.621637592651584830e-02	1.621637592651584830e-02	1.621637592651584830e-02	1.621637592651584830e-02	1.621637592651584830e-02	1.621637592651584830e-02	1.621637592651584830e-02	1.621637592651584830e-02	1.621637592651584830e-02	1.621637592651584830e-02	1.621637592651584830e-02
2.204091620142464847e-01	2.204091620142464847e-01	2.204091620142464847e-01	2.204091620142464847e-01	2.204091620142464847e-01	2.204091620142464847e-01	2.204091620142464847e-01	2.204091620142464847e-01	2.204091620142464847e-01	2.204091620142464847e-01	2.204091620142464847e-01	2.204091620142464847e-01
2.205807508739646983e-01	2.205807508739646983e-01	2.205807508739646983e-01	2.205807508739646983e-01	2.205807508739646983e-01	2.205807508739646983e-01	2.205807508739646983e-01	2.205807508739646983e-01	2.205807508739646983e-01	2.205807508739646983e-01	2.205807508739646983e-01	2.205807508739646983e-01
2.210729252998919758e-01	2.210729252998919758e-01	2.210729252998919758e-01	2.210729252998919758e-01	2.210729252998919758e-01	2.210729252998919758e-01	2.210729252998919758e-01	2.210729252998919758e-01	2.210729252998919758e-01	2.210729252998919758e-01	2.210729252998919758e-01	2.210729252998919758e-01
2.193245989313404032e-01	2.193245989313404032e-01	2.193245989313404032e-01	2.193245989313404032e-01	2.193245989313404032e-01	2.193245989313404032e-01	2.193245989313404032e-01	2.193245989313404032e-01	2.193245989313404032e-01	2.193245989313404032e-01	2.193245989313404032e-01	2.193245989313404032e-01
2.196346033067636538e-01	2.196346033067636538e-01	2.196346033067636538e-01	2.196346033067636538e-01	2.196346033067636538e-01	2.196346033067636538e-01	2.196346033067636538e-01	2.196346033067636538e-01	2.196346033067636538e-01	2.196346033067636538e-01	2.196346033067636538e-01	2.196346033067636538e-01
7.714469868522472185e-01	7.714469868522472185e-01	7.714469868522472185e-01	7.714469868522472185e-01	7.714469868522472185e-01	7.714469868522472185e-01	7.714469868522472185e-01	7.714469868522472185e-01	7.714469868522472185e-01	7.714469868522472185e-01	7.714469868522472185e-01	7.714469868522472185e-01
7.725788657209274879e-01	7.725788657209274879e-01	7.725788657209274879e-01	7.725788657209274879e-01	7.725788657209274879e-01	7.725788657209274879e-01	7.725788657209274879e-01	7.725788657209274879e-01	7.725788657209274879e-01	7.725788657209274879e-01	7.725788657209274879e-01	7.725788657209274879e-01
7.731777914839746968e-01	7.731777914839746968e-01	7.731777914839746968e-01	7.731777914839746968e-01	7.731777914839746968e-01	7.731777914839746968e-01	7.731777914839746968e-01	7.731777914839746968e-01	7.731777914839746968e-01	7.731777914839746968e-01	7.731777914839746968e-01	7.731777914839746968e-01
8.113661691351827798e-01	8.113661691351827798e-01	8.113661691351827798e-01	8.113661691351827798e-01	8.113661691351827798e-01	8.113661691351827798e-01	8.113661691351827798e-01	8.113661691351827798e-01	8.113661691351827798e-01	8.113661691351827798e-01	8.113661691351827798e-01	8.113661691351827798e-01
8.110350470870140160e-01	8.110350470870140160e-01	8.110350470870140160e-01	8.110350470870140160e-01	8.110350470870140160e-01	8.110350470870140160e-01	8.110350470870140160e-01	8.110350470870140160e-01	8.110350470870140160e-01	8.110350470870140160e-01	8.110350470870140160e-01	8.110350470870140160e-01
8.106154161864267405e-01	8.106154161864267405e-01	8.106154161864267405e-01	8.106154161864267405e-01	8.106154161864267405e-01	8.106154161864267405e-01	8.106154161864267405e-01	8.106154161864267405e-01	8.106154161864267405e-01	8.106154161864267405e-01	8.106154161864267405e-01	8.106154161864267405e-01
8.107029203643549842e-01	8.107029203643549842e-01	8.107029203643549842e-01	8.107029203643549842e-01	8.107029203643549842e-01	8.107029203643549842e-01	8.107029203643549842e-01	8.107029203643549842e-01	8.107029203643549842e-01	8.107029203643549842e-01	8.107029203643549842e-01	8.107029203643549842e-01
8.942519509553227275e-01	8.942519509553227275e-01	8.942519509553227275e-01	8.942519509553227275e-01	8.942519509553227275e-01	8.942519509553227275e-01	8.942519509553227275e-01	8.942519509553227275e-01	8.942519509553227275e-01	8.942519509553227275e-01	8.942519509553227275e-01	8.942519509553227275e-01
8.935018647304192596e-01	8.935018647304192596e-01	8.935018647304192596e-01	8.935018647304192596e-01	8.935018647304192596e-01	8.935018647304192596e-01	8.935018647304192596e-01	8.935018647304192596e-01	8.935018647304192596e-01	8.935018647304192596e-01	8.935018647304192596e-01	8.935018647304192596e-01
8.931940363681414308e-01	8.931940363681414308e-01	8.931940363681414308e-01	8.931940363681414308e-01	8.931940363681414308e-01	8.931940363681414308e-01	8.931940363681414308e-01	8.931940363681414308e-01	8.931940363681414308e-01	8.931940363681414308e-01	8.931940363681414308e-01	8.931940363681414308e-01
8.941425720421178891e-01	8.941425720421178891e-01	8.941425720421178891e-01	8.941425720421178891e-01	8.941425720421178891e-01	8.941425720421178891e-01	8.941425720421178891e-01	8.941425720421178891e-01	8.941425720421178891e-01	8.941425720421178891e-01	8.941425720421178891e-01	8.941425720421178891e-01
8.938878964146167450e-01	8.938878964146167450e-01	8.938878964146167450e-01	8.938878964146167450e-01	8.938878964146167450e-01	8.938878964146167450e-01	8.938878964146167450e-01	8.938878964146167450e-01	8.938878964146167450e-01	8.938878964146167450e-01	8.938878964146167450e-01	8.938878964146167450e-01
8.934915806739630595e-01	8.934915806739630595e-01	8.934915806739630595e-01	8.934915806739630595e-01	8.934915806739630595e-01	8.934915806739630595e-01	8.934915806739630595e-01	8.934915806739630595e-01	8.934915806739630595e-01	8.934915806739630595e-01	8.934915806739630595e-01	8.934915806739630595e-01
8.935090431242161957e-01	8.935090431242161957e-01	8.935090431242161957e-01	8.935090431242161957e-01	8.935090431242161957e-01	8.935090431242161957e-01	8.935090431242161957e-01	8.935090431242161957e-01	8.935090431242161957e-01	8.935090431242161957e-01	8.935090431242161957e-01	8.935090431242161957e-01
4.777440276524980711e-01	4.777440276524980711e-01	4.777440276524980711e-01	4.777440276524980711e-01	4.777440276524980711e-01	4.777440276524980711e-01	4.777440276524980711e-01	4.777440276524980711e-01	4.777440276524980711e-01	4.777440276524980711e-01	4.777440276524980711e-01	4.777440276524980711e-01
4.788371017975451838e-01	4.788371017975451838e-01	4.788371017975451838e-01	4.788371017975451838e-01	4.788371017975451838e-01	4.788371017975451838e-01	4.788371017975451838e-01	4.788371017975451838e-01	4.788371017975451838e-01	4.788371017975451838e-01	4.788371017975451838e-01	4.788371017975451838e-01
4.781065005484865238e-01	4.781065005484865238e-01	4.781065005484865238e-01	4.781065005484865238e-01	4.781065005484865238e-01	4.781065005484865238e-01	4.781065005484865238e-01	4.781065005484865238e-01	4.781065005484865238e-01	4.781065005484865238e-01	4.781065005484865238e-01	4.781065005484865238e-01
4.791889998807856155e-01	4.791889998807856155e-01	4.791889998807856155e-01	4.791889998807856155e-01	4.791889998807856155e-01	4.791889998807856155e-01	4.791889998807856155e-01	4.791889998807856155e-01	4.791889998807856155e-01	4.791889998807856155e-01	4.791889998807856155e-01	4.791889998807856155e-01
2.677731337088143926e-01	2.677731337088143926e-01	2.677731337088143926e-01	2.677731337088143926e-01	2.677731337088143926e-01	2.677731337088143926e-01	2.677731337088143926e-01	2.677731337088143926e-01	2.677731337088143926e-01	2.677731337088143926e-01	2.677731337088143926e-01	2.677731337088143926e-01
2.673127002542980968e-01	2.673127002542980968e-01	2.673127002542980968e-01	2.673127002542980968e-01	2.673127002542980968e-01	2.673127002542980968e-01	2.673127002542980968e-01	2.673127002542980968e-01	2.673127002542980968e-01	2.673127002542980968e-01	2.673127002542980968e-01	2.673127002542980968e-01
2.670177576390280194e-01	2.670177576390280194e-01	2.670177576390280194e-01	2.670177576390280194e-01	2.670177576390280194e-01	2.670177576390280194e-01	2.670177576390280194e-01	2.670177576390280194e-01	2.670177576390280194e-01	2.670177576390280194e-01	2.670177576390280194e-01	2.670177576390280194e-01
3.977322322008212258e-02	3.977322322008212258e-02	3.977322322008212258e-02	3.977322322008212258e-02	3.977322322008212258e-02	3.977322322008212258e-02	3.977322322008212258e-02	3.977322322008212258e-02	3.977322322008212258e-02	3.977322322008212258e-02	3.977322322008212258e-02	3.977322322008212258e-02
4.049688607857797329e-02	4.049688607857797329e-02	4.049688607857797329e-02	4.049688607857797329e-02	4.049688607857797329e-02	4.049688607857797329e-02	4.049688607857797329e-02	4.049688607857797329e-02	4.049688607857797329e-02	4.049688607857797329e-02	4.049688607857797329e-02	4.049688607857797329e-02
3.959757071617267532e-02	3.959757071617267532e-02	3.959757071617267532e-02	3.959757071617267532e-02	3.959757071617267532e-02	3.959757071617267532e-02	3.959757071617267532e-02	3.959757071617267532e-02	3.959757071617267532e-02	3.959757071617267532e-02	3.959757071617267532e-02	3.959757071617267532e-02
4.026761330892616314e-02	4.026761330892616314e-02	4.026761330892616314e-02	4.026761330892616314e-02	4.026761330892616314e-02	4.026761330892616314e-02	4.026761330892616314e-02	4.026761330892616314e-02	4.026761330892616314e-02	4.026761330892616314e-02	4.026761330892616314e-02	4.026761330892616314e-02
7.915115629811270148e-01	7.915115629811270148e-01	7.915115629811270148e-01	7.915115629811270148e-01	7.915115629811270148e-01	7.915115629811270148e-01	7.915115629811270148e-01	7.915115629811270148e-01	7.915115629811270148e-01	7.915115629811270148e-01	7.915115629811270148e-01	7.915115629811270148e-01
7.928643162429119817e-01	7.928643162429119817e-01	7.928643162429119817e-01	7.928643162429119817e-01	7.928643162429119817e-01	7.928643162429119817e-01	7.928643162429119817e-01	7.928643162429119817e-01	7.928643162429119817e-01	7.928643162429119817e-01	7.928643162429119817e-01	7.928643162429119817e-01
7.916249074664647445e-01	7.916249074664647445e-01	7.916249074664647445e-01	7.916249074664647445e-01	7.916249074664647445e-01	7.916249074664647445e-01	7.916249074664647445e-01	7.916249074664647445e-01	7.916249074664647445e-01	7.916249074664647445e-01	7.916249074664647445e-01	7.916249074664647445e-01
8.900492418022182273e-01	8.900492418022182273e-01	8.900492418022182273e-01	8.900492418022182273e-01	8.900492418022182273e-01	8.900492418022182273e-01	8.900492418022182273e-01	8.900492418022182273e-01	8.900492418022182273e-01	8.900492418022182273e-01	8.900492418022182273e-01	8.900492418022182273e-01
8.894271071105531723e-01	8.894271071105531723e-01	8.894271071105531723e-01	8.894271071105531723e-01	8.894271071105531723e-01	8.894271071105531723e-01	8.894271071105531723e-01	8.894271071105531723e-01	8.894271071105531723e-01	8.894271071105531723e-01	8.894271071105531723e-01	8.894271071105531723e-01
8.893383033568921237e-01	8.893383033568921237e-01	8.893383033568921237e-01	8.893383033568921237e-01	8.893383033568921237e-01	8.893383033568921237e-01	8.893383033568921237e-01	8.893383033568921237e-01	8.893383033568921237e-01	8.893383033568921237e-01	8.893383033568921237e-01	8.893383033568921237e-01
8.893017120273096765e-01	8.893017120273096765e-01	8.893017120273096765e-01	8.893017120273096765e-01	8.893017120273096765e-01	8.893017120273096765e-01	8.893017120273096765e-01	8.893017120273096765e-01	8.893017120273096765e-01	8.893017120273096765e-01	8.893017120273096765e-01	8.893017120273096765e-01
8.735933357043424996e-01	8.735933357043424996e-01	8.735933357043424996e-01	8.735933357043424996e-01	8.735933357043424996e-01	8.735933357043424996e-01	8.735933357043424996e-01	8.735933357043424996e-01	8.735933357043424996e-01	8.735933357043424996e-01	8.735933357043424996e-01	8.735933357043424996e-01
8.738371007128222789e-01	8.738371007128222789e-01	8.738371007128222789e-01	8.738371007128222789e-01	8.738371007128222789e-01	8.738371007128222789e-01	8.738371007128222789e-01	8.738371007128222789e-01	8.738371007128222789e-01	8.738371007128222789e-01	8.738371007128222789e-01	8.738371007128222789e-01
8.742612342086626409e-01	8.742612342086626409e-01	8.742612342086626409e-01	8.742612342086626409e-01	8.742612342086626409e-01	8.742612342086626409e-01	8.742612342086626409e-01	8.742612342086626409e-01	8.742612342086626409e-01	8.742612342086626409e-01	8.742612342086626409e-01	8.742612342086626409e-01
8.742691405734683840e-01	8.742691405734683840e-01	8.742691405734683840e-01	8.742691405734683840e-01	8.742691405734683840e-01	8.742691405734683840e-01	8.742691405734683840e-01	8.742691405734683840e-01	8.742691405734683840e-01	8.742691405734683840e-01	8.742691405734683840e-01	8.742691405734683840e-01
3.501584600748298137e-01	3.501584600748298137e-01	3.501584600748298137e-01	3.501584600748298137e-01	3.501584600748298137e-01	3.501584600748298137e-01	3.501584600748298137e-01	3.501584600748298137e-01	3.501584600748298137e-01	3.501584600748298137e-01	3.501584600748298137e-01	3.501584600748298137e-01
3.503214409706281729e-01	3.503214409706281729e-01	3.503214409706281729e-01	3.503214409706281729e-01	3.503214409706281729e-01	3.503214409706281729e-01	3.503214409706281729e-01	3.503214409706281729e-01	3.503214409706281729e-01	3.503214409706281729e-01	3.503214409706281729e-01	3.503214409706281729e-01
3.499273896888258628e-01	3.499273896888258628e-01	3.499273896888258628e-01	3.499273896888258628e-01	3.499273896888258628e-01	3.499273896888258628e-01	3.499273896888258628e-01	3.499273896888258628e-01	3.499273896888258628e-01	3.499273896888258628e-01	3.499273896888258628e-01	3.499273896888258628e-01
3.495346772275910729e-01	3.495346772275910729e-01	3.495346772275910729e-01	3.495346772275910729e-01	3.495346772275910729e-01	3.495346772275910729e-01	3.495346772275910729e-01	3.495346772275910729e-01	3.495346772275910729e-01	3.495346772275910729e-01	3.495346772275910729e-01	3.495346772275910729e-01
9.565113284503038438e-01	9.565113284503038438e-01	9.565113284503038438e-01	9.565113284503038438e-01	9.565113284503038438e-01	9.565113284503038438e-01	9.565113284503038438e-01	9.565113284503038438e-01	9.565113284503038438e-01	9.565113284503038438e-01	9.565113284503038438e-01	9.565113284503038438e-01
9.835465766508119101e-01	9.835465766508119101e-01	9.835465766508119101e-01	9.835465766508119101e-01	9.835465766508119101e-01	9.835465766508119101e-01	9.835465766508119101e-01	9.835465766508119101e-01	9.835465766508119101e-01	9.835465766508119101e-01	9.835465766508119101e-01	9.835465766508119101e-01
9.839882616793482750e-01	9.839882616793482750e-01	9.839882616793482750e-01	9.839882616793482750e-01	9.839882616793482750e-01	9.839882616793482750e-01	9.839882616793482750e-01	9.839882616793482750e-01	9.839882616793482750e-01	9.839882616793482750e-01	9.839882616793482750e-01	9.839882616793482750e-01
9.832889240741677916e-01	9.832889240741677916e-01	9.832889240741677916e-01	9.832889240741677916e-01	9.832889240741677916e-01	9.832889240741677916e-01	9.832889240741677916e-01	9.832889240741677916e-01	9.832889240741677916e-01	9.832889240741677916e-01	9.832889240741677916e-01	9.832889240741677916e-01
9.832696012154805709e-01	9.832696012154805709e-01	9.832696012154805709e-01	9.832696012154805709e-01	9.832696012154805709e-01	9.832696012154805709e-01	9.832696012154805709e-01	9.832696012154805709e-01	9.832696012154805709e-01	9.832696012154805709e-01	9.832696012154805709e-01	9.832696012154805709e-01
9.833753930171680313e-01	9.833753930171680313e-01	9.833753930171680313e-01	9.833753930171680313e-01	9.833753930171680313e-01	9.833753930171680313e-01	9.833753930171680313e-01	9.833753930171680313e-01	9.833753930171680313e-01	9.833753930171680313e-01	9.833753930171680313e-01	9.833753930171680313e-01
7.301189759574638893e-01	7.301189759574638893e-01	7.301189759574638893e-01	7.301189759574638893e-01	7.301189759574638893e-01	7.301189759574638893e-01	7.301189759574638893e-01	7.301189759574638893e-01	7.301189759574638893e-01	7.301189759574638893e-01	7.301189759574638893e-01	7.301189759574638893e-01
3.301215318416429456e-01	3.301215318416429456e-01	3.301215318416429456e-01	3.301215318416429456e-01	3.301215318416429456e-01	3.301215318416429456e-01	3.301215318416429456e-01	3.301215318416429456e-01	3.301215318416429456e-01	3.301215318416429456e-01	3.301215318416429456e-01	3.301215318416429456e-01
3.296927439634698143e-01	3.296927439634698143e-01	3.296927439634698143e-01	3.296927439634698143e-01	3.296927439634698143e-01	3.296927439634698143e-01	3.296927439634698143e-01	3.296927439634698143e-01	3.296927439634698143e-01	3.296927439634698143e-01	3.296927439634698143e-01	3.296927439634698143e-01
3.303117275762848526e-01	3.303117275762848526e-01	3.303117275762848526e-01	3.303117275762848526e-01	3.303117275762848526e-01	3.303117275762848526e-01	3.303117275762848526e-01	3.303117275762848526e-01	3.303117275762848526e-01	3.303117275762848526e-01	3.303117275762848526e-01	3.303117275762848526e-01
3.302408012796982928e-01	3.302408012796982928e-01	3.302408012796982928e-01	3.302408012796982928e-01	3.302408012796982928e-01	3.302408012796982928e-01	3.302408012796982928e-01	3.302408012796982928e-01	3.302408012796982928e-01	3.302408012796982928e-01	3.302408012796982928e-01	3.302408012796982928e-01
3.292620865258596430e-01	3.292620865258596430e-01	3.292620865258596430e-01	3.292620865258596430e-01	3.292620865258596430e-01	3.292620865258596430e-01	3.292620865258596430e-01	3.292620865258596430e-01	3.292620865258596430e-01	3.292620865258596430e-01	3.292620865258596430e-01	3.292620865258596430e-01
3.302407398858885346e-01	3.302407398858885346e-01	3.302407398858885346e-01	3.302407398858885346e-01	3.302407398858885346e-01	3.302407398858885346e-01	3.302407398858885346e-01	3.302407398858885346e-01	3.302407398858885346e-01	3.302407398858885346e-01	3.302407398858885346e-01	3.302407398858885346e-01
3.299813908381502014e-01	3.299813908381502014e-01	3.299813908381502014e-01	3.299813908381502014e-01	3.299813908381502014e-01	3.299813908381502014e-01	3.299813908381502014e-01	3.299813908381502014e-01	3.299813908381502014e-01	3.299813908381502014e-01	3.299813908381502014e-01	3.299813908381502014e-01
3.303048156190654949e-01	3.303048156190654949e-01	3.303048156190654949e-01	3.303048156190654949e-01	3.303048156190654949e-01	3.303048156190654949e-01	3.303048156190654949e-01	3.303048156190654949e-01	3.303048156190654949e-01	3.303048156190654949e-01	3.303048156190654949e-01	3.303048156190654949e-01
4.989786732831971716e-01	4.989786732831971716e-01	4.989786732831971716e-01	4.989786732831971716e-01	4.989786732831971716e-01	4.989786732831971716e-01	4.989786732831971716e-01	4.989786732831971716e-01	4.989786732831971716e-01	4.989786732831971716e-01	4.989786732831971716e-01	4.989786732831971716e-01
4.991457915506110066e-01	4.991457915506110066e-01	4.991457915506110066e-01	4.991457915506110066e-01	4.991457915506110066e-01	4.991457915506110066e-01	4.991457915506110066e-01	4.991457915506110066e-01	4.991457915506110066e-01	4.991457915506110066e-01	4.991457915506110066e-01	4.991457915506110066e-01
4.983294574845235081e-01	4.983294574845235081e-01	4.983294574845235081e-01	4.983294574845235081e-01	4.983294574845235081e-01	4.983294574845235081e-01	4.983294574845235081e-01	4.983294574845235081e-01	4.983294574845235081e-01	4.983294574845235081e-01	4.983294574845235081e-01	4.983294574845235081e-01
2.636707755310853663e-01	2.636707755310853663e-01	2.636707755310853663e-01	2.636707755310853663e-01	2.636707755310853663e-01	2.636707755310853663e-01	2.636707755310853663e-01	2.636707755310853663e-01	2.636707755310853663e-01	2.636707755310853663e-01	2.636707755310853663e-01	2.636707755310853663e-01
2.637980709049491668e-01	2.637980709049491668e-01	2.637980709049491668e-01	2.637980709049491668e-01	2.637980709049491668e-01	2.637980709049491668e-01	2.637980709049491668e-01	2.637980709049491668e-01	2.637980709049491668e-01	2.637980709049491668e-01	2.637980709049491668e-01	2.637980709049491668e-01
3.346660533442863961e-01	3.346660533442863961e-01	3.346660533442863961e-01	3.346660533442863961e-01	3.346660533442863961e-01	3.346660533442863961e-01	3.346660533442863961e-01	3.346660533442863961e-01	3.346660533442863961e-01	3.346660533442863961e-01	3.346660533442863961e-01	3.346660533442863961e-01
3.335440363175328216e-01	3.335440363175328216e-01	3.335440363175328216e-01	3.335440363175328216e-01	3.335440363175328216e-01	3.335440363175328216e-01	3.335440363175328216e-01	3.335440363175328216e-01	3.335440363175328216e-01	3.335440363175328216e-01	3.335440363175328216e-01	3.335440363175328216e-01
3.333506480413520046e-01	3.333506480413520046e-01	3.333506480413520046e-01	3.333506480413520046e-01	3.333506480413520046e-01	3.333506480413520046e-01	3.333506480413520046e-01	3.333506480413520046e-01	3.333506480413520046e-01	3.333506480413520046e-01	3.333506480413520046e-01	3.333506480413520046e-01
3.336204104382219926e-01	3.336204104382219926e-01	3.336204104382219926e-01	3.336204104382219926e-01	3.336204104382219926e-01	3.336204104382219926e-01	3.336204104382219926e-01	3.336204104382219926e-01	3.336204104382219926e-01	3.336204104382219926e-01	3.336204104382219926e-01	3.336204104382219926e-01
3.333590859470005330e-01	3.333590859470005330e-01	3.333590859470005330e-01	3.333590859470005330e-01	3.333590859470005330e-01	3.333590859470005330e-01	3.333590859470005330e-01	3.333590859470005330e-01	3.333590859470005330e-01	3.333590859470005330e-01	3.333590859470005330e-01	3.333590859470005330e-01
5.226368894570430079e-01	5.226368894570430079e-01	5.226368894570430079e-01	5.226368894570430079e-01	5.226368894570430079e-01	5.226368894570430079e-01	5.226368894570430079e-01	5.226368894570430079e-01	5.226368894570430079e-01	5.226368894570430079e-01	5.226368894570430079e-01	5.226368894570430079e-01
5.209718673728035432e-01	5.209718673728035432e-01	5.209718673728035432e-01	5.209718673728035432e-01	5.209718673728035432e-01	5.209718673728035432e-01	5.209718673728035432e-01	5.209718673728035432e-01	5.209718673728035432e-01	5.209718673728035432e-01	5.209718673728035432e-01	5.209718673728035432e-01
5.225033536483666419e-01	5.225033536483666419e-01	5.225033536483666419e-01	5.225033536483666419e-01	5.225033536483666419e-01	5.225033536483666419e-01	5.225033536483666419e-01	5.225033536483666419e-01	5.225033536483666419e-01	5.225033536483666419e-01	5.225033536483666419e-01	5.225033536483666419e-01
8.475562258453236408e-01	8.475562258453236408e-01	8.475562258453236408e-01	8.475562258453236408e-01	8.475562258453236408e-01	8.475562258453236408e-01	8.475562258453236408e-01	8.475562258453236408e-01	8.475562258453236408e-01	8.475562258453236408e-01	8.475562258453236408e-01	8.475562258453236408e-01
8.458074013362762988e-01	8.458074013362762988e-01	8.458074013362762988e-01	8.458074013362762988e-01	8.458074013362762988e-01	8.458074013362762988e-01	8.458074013362762988e-01	8.458074013362762988e-01	8.458074013362762988e-01	8.458074013362762988e-01	8.458074013362762988e-01	8.458074013362762988e-01
8.468021388918883785e-01	8.468021388918883785e-01	8.468021388918883785e-01	8.468021388918883785e-01	8.468021388918883785e-01	8.468021388918883785e-01	8.468021388918883785e-01	8.468021388918883785e-01	8.468021388918883785e-01	8.468021388918883785e-01	8.468021388918883785e-01	8.468021388918883785e-01
8.468806340927255150e-01	8.468806340927255150e-01	8.468806340927255150e-01	8.468806340927255150e-01	8.468806340927255150e-01	8.468806340927255150e-01	8.468806340927255150e-01	8.468806340927255150e-01	8.468806340927255150e-01	8.468806340927255150e-01	8.468806340927255150e-01	8.468806340927255150e-01
8.475375063172858603e-01	8.475375063172858603e-01	8.475375063172858603e-01	8.475375063172858603e-01	8.475375063172858603e-01	8.475375063172858603e-01	8.475375063172858603e-01	8.475375063172858603e-01	8.475375063172858603e-01	8.475375063172858603e-01	8.475375063172858603e-01	8.475375063172858603e-01
7.482950469310470920e-01	7.482950469310470920e-01	7.482950469310470920e-01	7.482950469310470920e-01	7.482950469310470920e-01	7.482950469310470920e-01	7.482950469310470920e-01	7.482950469310470920e-01	7.482950469310470920e-01	7.482950469310470920e-01	7.482950469310470920e-01	7.482950469310470920e-01
7.496964414451022796e-01	7.496964414451022796e-01	7.496964414451022796e-01	7.496964414451022796e-01	7.496964414451022796e-01	7.496964414451022796e-01	7.496964414451022796e-01	7.496964414451022796e-01	7.496964414451022796e-01	7.496964414451022796e-01	7.496964414451022796e-01	7.496964414451022796e-01
7.480540862091471510e-01	7.480540862091471510e-01	7.480540862091471510e-01	7.480540862091471510e-01	7.480540862091471510e-01	7.480540862091471510e-01	7.480540862091471510e-01	7.480540862091471510e-01	7.480540862091471510e-01	7.480540862091471510e-01	7.480540862091471510e-01	7.480540862091471510e-01
3.258839832814307003e-01	3.258839832814307003e-01	3.258839832814307003e-01	3.258839832814307003e-01	3.258839832814307003e-01	3.258839832814307003e-01	3.258839832814307003e-01	3.258839832814307003e-01	3.258839832814307003e-01	3.258839832814307003e-01	3.258839832814307003e-01	3.258839832814307003e-01
3.254299964920049915e-01	3.254299964920049915e-01	3.254299964920049915e-01	3.254299964920049915e-01	3.254299964920049915e-01	3.254299964920049915e-01	3.254299964920049915e-01	3.254299964920049915e-01	3.254299964920049915e-01	3.254299964920049915e-01	3.254299964920049915e-01	3.254299964920049915e-01
3.267357820019043402e-01	3.267357820019043402e-01	3.267357820019043402e-01	3.267357820019043402e-01	3.267357820019043402e-01	3.267357820019043402e-01	3.267357820019043402e-01	3.267357820019043402e-01	3.267357820019043402e-01	3.267357820019043402e-01	3.267357820019043402e-01	3.267357820019043402e-01
3.264581391317284420e-01	3.264581391317284420e-01	3.264581391317284420e-01	3.264581391317284420e-01	3.264581391317284420e-01	3.264581391317284420e-01	3.264581391317284420e-01	3.264581391317284420e-01	3.264581391317284420e-01	3.264581391317284420e-01	3.264581391317284420e-01	3.264581391317284420e-01
3.265298866604181005e-01	3.265298866604181005e-01	3.265298866604181005e-01	3.265298866604181005e-01	3.265298866604181005e-01	3.265298866604181005e-01	3.265298866604181005e-01	3.265298866604181005e-01	3.265298866604181005e-01	3.265298866604181005e-01	3.265298866604181005e-01	3.265298866604181005e-01
8.811392830987430091e-01	8.811392830987430091e-01	8.811392830987430091e-01	8.811392830987430091e-01	8.811392830987430091e-01	8.811392830987430091e-01	8.811392830987430091e-01	8.811392830987430091e-01	8.811392830987430091e-01	8.811392830987430091e-01	8.811392830987430091e-01	8.811392830987430091e-01
7.999585585838950852e-01	7.999585585838950852e-01	7.999585585838950852e-01	7.999585585838950852e-01	7.999585585838950852e-01	7.999585585838950852e-01	7.999585585838950852e-01	7.999585585838950852e-01	7.999585585838950852e-01	7.999585585838950852e-01	7.999585585838950852e-01	7.999585585838950852e-01
7.990226086056650967e-01	7.990226086056650967e-01	7.990226086056650967e-01	7.990226086056650967e-01	7.990226086056650967e-01	7.990226086056650967e-01	7.990226086056650967e-01	7.990226086056650967e-01	7.990226086056650967e-01	7.990226086056650967e-01	7.990226086056650967e-01	7.990226086056650967e-01
7.995048458762772370e-01	7.995048458762772370e-01	7.995048458762772370e-01	7.995048458762772370e-01	7.995048458762772370e-01	7.995048458762772370e-01	7.995048458762772370e-01	7.995048458762772370e-01	7.995048458762772370e-01	7.995048458762772370e-01	7.995048458762772370e-01	7.995048458762772370e-01
7.991847276484050910e-01	7.991847276484050910e-01	7.991847276484050910e-01	7.991847276484050910e-01	7.991847276484050910e-01	7.991847276484050910e-01	7.991847276484050910e-01	7.991847276484050910e-01	7.991847276484050910e-01	7.991847276484050910e-01	7.991847276484050910e-01	7.991847276484050910e-01
8.004074688095847989e-01	8.004074688095847989e-01	8.004074688095847989e-01	8.004074688095847989e-01	8.004074688095847989e-01	8.004074688095847989e-01	8.004074688095847989e-01	8.004074688095847989e-01	8.004074688095847989e-01	8.004074688095847989e-01	8.004074688095847989e-01	8.004074688095847989e-01
7.996036216463993096e-01	7.996036216463993096e-01	7.996036216463993096e-01	7.996036216463993096e-01	7.996036216463993096e-01	7.996036216463993096e-01	7.996036216463993096e-01	7.996036216463993096e-01	7.996036216463993096e-01	7.996036216463993096e-01	7.996036216463993096e-01	7.996036216463993096e-01
8.002445911935505141e-01	8.002445911935505141e-01	8.002445911935505141e-01	8.002445911935505141e-01	8.002445911935505141e-01	8.002445911935505141e-01	8.002445911935505141e-01	8.002445911935505141e-01	8.002445911935505141e-01	8.002445911935505141e-01	8.002445911935505141e-01	8.002445911935505141e-01
8.001608450244257487e-01	8.001608450244257487e-01	8.001608450244257487e-01	8.001608450244257487e-01	8.001608450244257487e-01	8.001608450244257487e-01	8.001608450244257487e-01	8.001608450244257487e-01	8.001608450244257487e-01	8.001608450244257487e-01	8.001608450244257487e-01	8.001608450244257487e-01
7.992823398058290785e-01	7.992823398058290785e-01	7.992823398058290785e-01	7.992823398058290785e-01	7.992823398058290785e-01	7.992823398058290785e-01	7.992823398058290785e-01	7.992823398058290785e-01	7.992823398058290785e-01	7.992823398058290785e-01	7.992823398058290785e-01	7.992823398058290785e-01
8.001978979893115129e-01	8.001978979893115129e-01	8.001978979893115129e-01	8.001978979893115129e-01	8.001978979893115129e-01	8.001978979893115129e-01	8.001978979893115129e-01	8.001978979893115129e-01	8.001978979893115129e-01	8.001978979893115129e-01	8.001978979893115129e-01	8.001978979893115129e-01
2.509092902934397240e-01	2.509092902934397240e-01	2.509092902934397240e-01	2.509092902934397240e-01	2.509092902934397240e-01	2.509092902934397240e-01	2.509092902934397240e-01	2.509092902934397240e-01	2.509092902934397240e-01	2.509092902934397240e-01	2.509092902934397240e-01	2.509092902934397240e-01
4.944514751873203551e-01	4.944514751873203551e-01	4.944514751873203551e-01	4.944514751873203551e-01	4.944514751873203551e-01	4.944514751873203551e-01	4.944514751873203551e-01	4.944514751873203551e-01	4.944514751873203551e-01	4.944514751873203551e-01	4.944514751873203551e-01	4.944514751873203551e-01
4.937655885572010961e-01	4.937655885572010961e-01	4.937655885572010961e-01	4.937655885572010961e-01	4.937655885572010961e-01	4.937655885572010961e-01	4.937655885572010961e-01	4.937655885572010961e-01	4.937655885572010961e-01	4.937655885572010961e-01	4.937655885572010961e-01	4.937655885572010961e-01
4.939347675768232526e-01	4.939347675768232526e-01	4.939347675768232526e-01	4.939347675768232526e-01	4.939347675768232526e-01	4.939347675768232526e-01	4.939347675768232526e-01	4.939347675768232526e-01	4.939347675768232526e-01	4.939347675768232526e-01	4.939347675768232526e-01	4.939347675768232526e-01
4.951490873069485654e-01	4.951490873069485654e-01	4.951490873069485654e-01	4.951490873069485654e-01	4.951490873069485654e-01	4.951490873069485654e-01	4.951490873069485654e-01	4.951490873069485654e-01	4.951490873069485654e-01	4.951490873069485654e-01	4.951490873069485654e-01	4.951490873069485654e-01
4.937919148147923432e-01	4.937919148147923432e-01	4.937919148147923432e-01	4.937919148147923432e-01	4.937919148147923432e-01	4.937919148147923432e-01	4.937919148147923432e-01	4.937919148147923432e-01	4.937919148147923432e-01	4.937919148147923432e-01	4.937919148147923432e-01	4.937919148147923432e-01
2.755526317401373881e-01	2.755526317401373881e-01	2.755526317401373881e-01	2.755526317401373881e-01	2.755526317401373881e-01	2.755526317401373881e-01	2.755526317401373881e-01	2.755526317401373881e-01	2.755526317401373881e-01	2.755526317401373881e-01	2.755526317401373881e-01	2.755526317401373881e-01
2.749029050215510139e-01	2.749029050215510139e-01	2.749029050215510139e-01	2.749029050215510139e-01	2.749029050215510139e-01	2.749029050215510139e-01	2.749029050215510139e-01	2.749029050215510139e-01	2.749029050215510139e-01	2.749029050215510139e-01	2.749029050215510139e-01	2.749029050215510139e-01
2.755409425665676926e-01	2.755409425665676926e-01	2.755409425665676926e-01	2.755409425665676926e-01	2.755409425665676926e-01	2.755409425665676926e-01	2.755409425665676926e-01	2.755409425665676926e-01	2.755409425665676926e-01	2.755409425665676926e-01	2.755409425665676926e-01	2.755409425665676926e-01
2.753952678673252663e-01	2.753952678673252663e-01	2.753952678673252663e-01	2.753952678673252663e-01	2.753952678673252663e-01	2.753952678673252663e-01	2.753952678673252663e-01	2.753952678673252663e-01	2.753952678673252663e-01	2.753952678673252663e-01	2.753952678673252663e-01	2.753952678673252663e-01
2.743173304645900035e-01	2.743173304645900035e-01	2.743173304645900035e-01	2.743173304645900035e-01	2.743173304645900035e-01	2.743173304645900035e-01	2.743173304645900035e-01	2.743173304645900035e-01	2.743173304645900035e-01	2.743173304645900035e-01	2.743173304645900035e-01	2.743173304645900035e-01
4.864698033675313726e-01	4.864698033675313726e-01	4.864698033675313726e-01	4.864698033675313726e-01	4.864698033675313726e-01	4.864698033675313726e-01	4.864698033675313726e-01	4.864698033675313726e-01	4.864698033675313726e-01	4.864698033675313726e-01	4.864698033675313726e-01	4.864698033675313726e-01
4.866432431294319128e-01	4.866432431294319128e-01	4.866432431294319128e-01	4.866432431294319128e-01	4.866432431294319128e-01	4.866432431294319128e-01	4.866432431294319128e-01	4.866432431294319128e-01	4.866432431294319128e-01	4.866432431294319128e-01	4.866432431294319128e-01	4.866432431294319128e-01
4.872736510381583952e-01	4.872736510381583952e-01	4.872736510381583952e-01	4.872736510381583952e-01	4.872736510381583952e-01	4.872736510381583952e-01	4.872736510381583952e-01	4.872736510381583952e-01	4.872736510381583952e-01	4.872736510381583952e-01	4.872736510381583952e-01	4.872736510381583952e-01
4.856831534250584670e-01	4.856831534250584670e-01	4.856831534250584670e-01	4.856831534250584670e-01	4.856831534250584670e-01	4.856831534250584670e-01	4.856831534250584670e-01	4.856831534250584670e-01	4.856831534250584670e-01	4.856831534250584670e-01	4.856831534250584670e-01	4.856831534250584670e-01
5.484573156087256818e-01	5.484573156087256818e-01	5.484573156087256818e-01	5.484573156087256818e-01	5.484573156087256818e-01	5.484573156087256818e-01	5.484573156087256818e-01	5.484573156087256818e-01	5.484573156087256818e-01	5.484573156087256818e-01	5.484573156087256818e-01	5.484573156087256818e-01
5.484569905678897683e-01	5.484569905678897683e-01	5.484569905678897683e-01	5.484569905678897683e-01	5.484569905678897683e-01	5.484569905678897683e-01	5.484569905678897683e-01	5.484569905678897683e-01	5.484569905678897683e-01	5.484569905678897683e-01	5.484569905678897683e-01	5.484569905678897683e-01
5.490711783337762775e-01	5.490711783337762775e-01	5.490711783337762775e-01	5.490711783337762775e-01	5.490711783337762775e-01	5.490711783337762775e-01	5.490711783337762775e-01	5.490711783337762775e-01	5.490711783337762775e-01	5.490711783337762775e-01	5.490711783337762775e-01	5.490711783337762775e-01
5.491592370420564917e-01	5.491592370420564917e-01	5.491592370420564917e-01	5.491592370420564917e-01	5.491592370420564917e-01	5.491592370420564917e-01	5.491592370420564917e-01	5.491592370420564917e-01	5.491592370420564917e-01	5.491592370420564917e-01	5.491592370420564917e-01	5.491592370420564917e-01
5.484778231631420864e-01	5.484778231631420864e-01	5.484778231631420864e-01	5.484778231631420864e-01	5.484778231631420864e-01	5.484778231631420864e-01	5.484778231631420864e-01	5.484778231631420864e-01	5.484778231631420864e-01	5.484778231631420864e-01	5.484778231631420864e-01	5.484778231631420864e-01
5.991835485537816419e-01	5.991835485537816419e-01	5.991835485537816419e-01	5.991835485537816419e-01	5.991835485537816419e-01	5.991835485537816419e-01	5.991835485537816419e-01	5.991835485537816419e-01	5.991835485537816419e-01	5.991835485537816419e-01	5.991835485537816419e-01	5.991835485537816419e-01
6.002591298547986787e-01	6.002591298547986787e-01	6.002591298547986787e-01	6.002591298547986787e-01	6.002591298547986787e-01	6.002591298547986787e-01	6.002591298547986787e-01	6.002591298547986787e-01	6.002591298547986787e-01	6.002591298547986787e-01	6.002591298547986787e-01	6.002591298547986787e-01
6.009248330872654087e-01	6.009248330872654087e-01	6.009248330872654087e-01	6.009248330872654087e-01	6.009248330872654087e-01	6.009248330872654087e-01	6.009248330872654087e-01	6.009248330872654087e-01	6.009248330872654087e-01	6.009248330872654087e-01	6.009248330872654087e-01	6.009248330872654087e-01
5.994408429239453939e-01	5.994408429239453939e-01	5.994408429239453939e-01	5.994408429239453939e-01	5.994408429239453939e-01	5.994408429239453939e-01	5.994408429239453939e-01	5.994408429239453939e-01	5.994408429239453939e-01	5.994408429239453939e-01	5.994408429239453939e-01	5.994408429239453939e-01
5.990307336770735874e-02	5.990307336770735874e-02	5.990307336770735874e-02	5.990307336770735874e-02	5.990307336770735874e-02	5.990307336770735874e-02	5.990307336770735874e-02	5.990307336770735874e-02	5.990307336770735874e-02	5.990307336770735874e-02	5.990307336770735874e-02	5.990307336770735874e-02
5.900045582460427401e-02	5.900045582460427401e-02	5.900045582460427401e-02	5.900045582460427401e-02	5.900045582460427401e-02	5.900045582460427401e-02	5.900045582460427401e-02	5.900045582460427401e-02	5.900045582460427401e-02	5.900045582460427401e-02	5.900045582460427401e-02	5.900045582460427401e-02
5.887518490140557920e-02	5.887518490140557920e-02	5.887518490140557920e-02	5.887518490140557920e-02	5.887518490140557920e-02	5.887518490140557920e-02	5.887518490140557920e-02	5.887518490140557920e-02	5.887518490140557920e-02	5.887518490140557920e-02	5.887518490140557920e-02	5.887518490140557920e-02
6.027042708764451112e-02	6.027042708764451112e-02	6.027042708764451112e-02	6.027042708764451112e-02	6.027042708764451112e-02	6.027042708764451112e-02	6.027042708764451112e-02	6.027042708764451112e-02	6.027042708764451112e-02	6.027042708764451112e-02	6.027042708764451112e-02	6.027042708764451112e-02
5.975497433783047430e-02	5.975497433783047430e-02	5.975497433783047430e-02	5.975497433783047430e-02	5.975497433783047430e-02	5.975497433783047430e-02	5.975497433783047430e-02	5.975497433783047430e-02	5.975497433783047430e-02	5.975497433783047430e-02	5.975497433783047430e-02	5.975497433783047430e-02
8.355586665243840416e-01	8.355586665243840416e-01	8.355586665243840416e-01	8.355586665243840416e-01	8.355586665243840416e-01	8.355586665243840416e-01	8.355586665243840416e-01	8.355586665243840416e-01	8.355586665243840416e-01	8.355586665243840416e-01	8.355586665243840416e-01	8.355586665243840416e-01
8.352007942315522460e-01	8.352007942315522460e-01	8.352007942315522460e-01	8.352007942315522460e-01	8.352007942315522460e-01	8.352007942315522460e-01	8.352007942315522460e-01	8.352007942315522460e-01	8.352007942315522460e-01	8.352007942315522460e-01	8.352007942315522460e-01	8.352007942315522460e-01
5.648195532680571063e-01	5.648195532680571063e-01	5.648195532680571063e-01	5.648195532680571063e-01	5.648195532680571063e-01	5.648195532680571063e-01	5.648195532680571063e-01	5.648195532680571063e-01	5.648195532680571063e-01	5.648195532680571063e-01	5.648195532680571063e-01	5.648195532680571063e-01
5.647477876383201201e-01	5.647477876383201201e-01	5.647477876383201201e-01	5.647477876383201201e-01	5.647477876383201201e-01	5.647477876383201201e-01	5.647477876383201201e-01	5.647477876383201201e-01	5.647477876383201201e-01	5.647477876383201201e-01	5.647477876383201201e-01	5.647477876383201201e-01
5.650353611984975100e-01	5.650353611984975100e-01	5.650353611984975100e-01	5.650353611984975100e-01	5.650353611984975100e-01	5.650353611984975100e-01	5.650353611984975100e-01	5.650353611984975100e-01	5.650353611984975100e-01	5.650353611984975100e-01	5.650353611984975100e-01	5.650353611984975100e-01
5.646172860718483566e-01	5.646172860718483566e-01	5.646172860718483566e-01	5.646172860718483566e-01	5.646172860718483566e-01	5.646172860718483566e-01	5.646172860718483566e-01	5.646172860718483566e-01	5.646172860718483566e-01	5.646172860718483566e-01	5.646172860718483566e-01	5.646172860718483566e-01
5.640240602695507643e-01	5.640240602695507643e-01	5.640240602695507643e-01	5.640240602695507643e-01	5.640240602695507643e-01	5.640240602695507643e-01	5.640240602695507643e-01	5.640240602695507643e-01	5.640240602695507643e-01	5.640240602695507643e-01	5.640240602695507643e-01	5.640240602695507643e-01
5.645056226065597871e-01	5.645056226065597871e-01	5.645056226065597871e-01	5.645056226065597871e-01	5.645056226065597871e-01	5.645056226065597871e-01	5.645056226065597871e-01	5.645056226065597871e-01	5.645056226065597871e-01	5.645056226065597871e-01	5.645056226065597871e-01	5.645056226065597871e-01
5.646776387521260654e-01	5.646776387521260654e-01	5.646776387521260654e-01	5.646776387521260654e-01	5.646776387521260654e-01	5.646776387521260654e-01	5.646776387521260654e-01	5.646776387521260654e-01	5.646776387521260654e-01	5.646776387521260654e-01	5.646776387521260654e-01	5.646776387521260654e-01
5.653805789249309877e-01	5.653805789249309877e-01	5.653805789249309877e-01	5.653805789249309877e-01	5.653805789249309877e-01	5.653805789249309877e-01	5.653805789249309877e-01	5.653805789249309877e-01	5.653805789249309877e-01	5.653805789249309877e-01	5.653805789249309877e-01	5.653805789249309877e-01
1.306255554479140712e-01	1.306255554479140712e-01	1.306255554479140712e-01	1.306255554479140712e-01	1.306255554479140712e-01	1.306255554479140712e-01	1.306255554479140712e-01	1.306255554479140712e-01	1.306255554479140712e-01	1.306255554479140712e-01	1.306255554479140712e-01	1.306255554479140712e-01
1.297875634731984473e-01	1.297875634731984473e-01	1.297875634731984473e-01	1.297875634731984473e-01	1.297875634731984473e-01	1.297875634731984473e-01	1.297875634731984473e-01	1.297875634731984473e-01	1.297875634731984473e-01	1.297875634731984473e-01	1.297875634731984473e-01	1.297875634731984473e-01
1.293470411102402851e-01	1.293470411102402851e-01	1.293470411102402851e-01	1.293470411102402851e-01	1.293470411102402851e-01	1.293470411102402851e-01	1.293470411102402851e-01	1.293470411102402851e-01	1.293470411102402851e-01	1.293470411102402851e-01	1.293470411102402851e-01	1.293470411102402851e-01
1.303701425215604837e-01	1.303701425215604837e-01	1.303701425215604837e-01	1.303701425215604837e-01	1.303701425215604837e-01	1.303701425215604837e-01	1.303701425215604837e-01	1.303701425215604837e-01	1.303701425215604837e-01	1.303701425215604837e-01	1.303701425215604837e-01	1.303701425215604837e-01
2.486138276990997598e-01	2.486138276990997598e-01	2.486138276990997598e-01	2.486138276990997598e-01	2.486138276990997598e-01	2.486138276990997598e-01	2.486138276990997598e-01	2.486138276990997598e-01	2.486138276990997598e-01	2.486138276990997598e-01	2.486138276990997598e-01	2.486138276990997598e-01
2.484052205991978401e-01	2.484052205991978401e-01	2.484052205991978401e-01	2.484052205991978401e-01	2.484052205991978401e-01	2.484052205991978401e-01	2.484052205991978401e-01	2.484052205991978401e-01	2.484052205991978401e-01	2.484052205991978401e-01	2.484052205991978401e-01	2.484052205991978401e-01
2.473197881468255366e-01	2.473197881468255366e-01	2.473197881468255366e-01	2.473197881468255366e-01	2.473197881468255366e-01	2.473197881468255366e-01	2.473197881468255366e-01	2.473197881468255366e-01	2.473197881468255366e-01	2.473197881468255366e-01	2.473197881468255366e-01	2.473197881468255366e-01
2.472946010486146429e-01	2.472946010486146429e-01	2.472946010486146429e-01	2.472946010486146429e-01	2.472946010486146429e-01	2.472946010486146429e-01	2.472946010486146429e-01	2.472946010486146429e-01	2.472946010486146429e-01	2.472946010486146429e-01	2.472946010486146429e-01	2.472946010486146429e-01
2.484538122319166764e-01	2.484538122319166764e-01	2.484538122319166764e-01	2.484538122319166764e-01	2.484538122319166764e-01	2.484538122319166764e-01	2.484538122319166764e-01	2.484538122319166764e-01	2.484538122319166764e-01	2.484538122319166764e-01	2.484538122319166764e-01	2.484538122319166764e-01
5.301950564902009333e-01	5.301950564902009333e-01	5.301950564902009333e-01	5.301950564902009333e-01	5.301950564902009333e-01	5.301950564902009333e-01	5.301950564902009333e-01	5.301950564902009333e-01	5.301950564902009333e-01	5.301950564902009333e-01	5.301950564902009333e-01	5.301950564902009333e-01
5.302262493581132441e-01	5.302262493581132441e-01	5.302262493581132441e-01	5.302262493581132441e-01	5.302262493581132441e-01	5.302262493581132441e-01	5.302262493581132441e-01	5.302262493581132441e-01	5.302262493581132441e-01	5.302262493581132441e-01	5.302262493581132441e-01	5.302262493581132441e-01
5.292900240286669833e-01	5.292900240286669833e-01	5.292900240286669833e-01	5.292900240286669833e-01	5.292900240286669833e-01	5.292900240286669833e-01	5.292900240286669833e-01	5.292900240286669833e-01	5.292900240286669833e-01	5.292900240286669833e-01	5.292900240286669833e-01	5.292900240286669833e-01
5.292861780775699465e-01	5.292861780775699465e-01	5.292861780775699465e-01	5.292861780775699465e-01	5.292861780775699465e-01	5.292861780775699465e-01	5.292861780775699465e-01	5.292861780775699465e-01	5.292861780775699465e-01	5.292861780775699465e-01	5.292861780775699465e-01	5.292861780775699465e-01
5.301560381632095531e-01	5.301560381632095531e-01	5.301560381632095531e-01	5.301560381632095531e-01	5.301560381632095531e-01	5.301560381632095531e-01	5.301560381632095531e-01	5.301560381632095531e-01	5.301560381632095531e-01	5.301560381632095531e-01	5.301560381632095531e-01	5.301560381632095531e-01
5.287649069704791760e-01	5.287649069704791760e-01	5.287649069704791760e-01	5.287649069704791760e-01	5.287649069704791760e-01	5.287649069704791760e-01	5.287649069704791760e-01	5.287649069704791760e-01	5.287649069704791760e-01	5.287649069704791760e-01	5.287649069704791760e-01	5.287649069704791760e-01
5.293422698353079658e-01	5.293422698353079658e-01	5.293422698353079658e-01	5.293422698353079658e-01	5.293422698353079658e-01	5.293422698353079658e-01	5.293422698353079658e-01	5.293422698353079658e-01	5.293422698353079658e-01	5.293422698353079658e-01	5.293422698353079658e-01	5.293422698353079658e-01
5.299372859313666861e-01	5.299372859313666861e-01	5.299372859313666861e-01	5.299372859313666861e-01	5.299372859313666861e-01	5.299372859313666861e-01	5.299372859313666861e-01	5.299372859313666861e-01	5.299372859313666861e-01	5.299372859313666861e-01	5.299372859313666861e-01	5.299372859313666861e-01
5.843089013358891970e-01	5.843089013358891970e-01	5.843089013358891970e-01	5.843089013358891970e-01	5.843089013358891970e-01	5.843089013358891970e-01	5.843089013358891970e-01	5.843089013358891970e-01	5.843089013358891970e-01	5.843089013358891970e-01	5.843089013358891970e-01	5.843089013358891970e-01
5.852700970860793550e-01	5.852700970860793550e-01	5.852700970860793550e-01	5.852700970860793550e-01	5.852700970860793550e-01	5.852700970860793550e-01	5.852700970860793550e-01	5.852700970860793550e-01	5.852700970860793550e-01	5.852700970860793550e-01	5.852700970860793550e-01	5.852700970860793550e-01
5.849052339146463275e-01	5.849052339146463275e-01	5.849052339146463275e-01	5.849052339146463275e-01	5.849052339146463275e-01	5.849052339146463275e-01	5.849052339146463275e-01	5.849052339146463275e-01	5.849052339146463275e-01	5.849052339146463275e-01	5.849052339146463275e-01	5.849052339146463275e-01
9.322901686837348212e-01	9.322901686837348212e-01	9.322901686837348212e-01	9.322901686837348212e-01	9.322901686837348212e-01	9.322901686837348212e-01	9.322901686837348212e-01	9.322901686837348212e-01	9.322901686837348212e-01	9.322901686837348212e-01	9.322901686837348212e-01	9.322901686837348212e-01
7.800255104874422862e-01	7.800255104874422862e-01	7.800255104874422862e-01	7.800255104874422862e-01	7.800255104874422862e-01	7.800255104874422862e-01	7.800255104874422862e-01	7.800255104874422862e-01	7.800255104874422862e-01	7.800255104874422862e-01	7.800255104874422862e-01	7.800255104874422862e-01
7.803241658441760764e-01	7.803241658441760764e-01	7.803241658441760764e-01	7.803241658441760764e-01	7.803241658441760764e-01	7.803241658441760764e-01	7.803241658441760764e-01	7.803241658441760764e-01	7.803241658441760764e-01	7.803241658441760764e-01	7.803241658441760764e-01	7.803241658441760764e-01
7.809437309143280048e-01	7.809437309143280048e-01	7.809437309143280048e-01	7.809437309143280048e-01	7.809437309143280048e-01	7.809437309143280048e-01	7.809437309143280048e-01	7.809437309143280048e-01	7.809437309143280048e-01	7.809437309143280048e-01	7.809437309143280048e-01	7.809437309143280048e-01
7.807583100881637650e-01	7.807583100881637650e-01	7.807583100881637650e-01	7.807583100881637650e-01	7.807583100881637650e-01	7.807583100881637650e-01	7.807583100881637650e-01	7.807583100881637650e-01	7.807583100881637650e-01	7.807583100881637650e-01	7.807583100881637650e-01	7.807583100881637650e-01
7.811573149198791643e-01	7.811573149198791643e-01	7.811573149198791643e-01	7.811573149198791643e-01	7.811573149198791643e-01	7.811573149198791643e-01	7.811573149198791643e-01	7.811573149198791643e-01	7.811573149198791643e-01	7.811573149198791643e-01	7.811573149198791643e-01	7.811573149198791643e-01
7.190632808302740986e-02	7.190632808302740986e-02	7.190632808302740986e-02	7.190632808302740986e-02	7.190632808302740986e-02	7.190632808302740986e-02	7.190632808302740986e-02	7.190632808302740986e-02	7.190632808302740986e-02	7.190632808302740986e-02	7.190632808302740986e-02	7.190632808302740986e-02
7.224116710263570051e-02	7.224116710263570051e-02	7.224116710263570051e-02	7.224116710263570051e-02	7.224116710263570051e-02	7.224116710263570051e-02	7.224116710263570051e-02	7.224116710263570051e-02	7.224116710263570051e-02	7.224116710263570051e-02	7.224116710263570051e-02	7.224116710263570051e-02
7.077231300384616286e-02	7.077231300384616286e-02	7.077231300384616286e-02	7.077231300384616286e-02	7.077231300384616286e-02	7.077231300384616286e-02	7.077231300384616286e-02	7.077231300384616286e-02	7.077231300384616286e-02	7.077231300384616286e-02	7.077231300384616286e-02	7.077231300384616286e-02
7.060047018121368145e-02	7.060047018121368145e-02	7.060047018121368145e-02	7.060047018121368145e-02	7.060047018121368145e-02	7.060047018121368145e-02	7.060047018121368145e-02	7.060047018121368145e-02	7.060047018121368145e-02	7.060047018121368145e-02	7.060047018121368145e-02	7.060047018121368145e-02
7.195980835501729345e-02	7.195980835501729345e-02	7.195980835501729345e-02	7.195980835501729345e-02	7.195980835501729345e-02	7.195980835501729345e-02	7.195980835501729345e-02	7.195980835501729345e-02	7.195980835501729345e-02	7.195980835501729345e-02	7.195980835501729345e-02	7.195980835501729345e-02
7.072050331011622837e-02	7.072050331011622837e-02	7.072050331011622837e-02	7.072050331011622837e-02	7.072050331011622837e-02	7.072050331011622837e-02	7.072050331011622837e-02	7.072050331011622837e-02	7.072050331011622837e-02	7.072050331011622837e-02	7.072050331011622837e-02	7.072050331011622837e-02
4.358747410809871159e-01	4.358747410809871159e-01	4.358747410809871159e-01	4.358747410809871159e-01	4.358747410809871159e-01	4.358747410809871159e-01	4.358747410809871159e-01	4.358747410809871159e-01	4.358747410809871159e-01	4.358747410809871159e-01	4.358747410809871159e-01	4.358747410809871159e-01
4.353226224527654287e-01	4.353226224527654287e-01	4.353226224527654287e-01	4.353226224527654287e-01	4.353226224527654287e-01	4.353226224527654287e-01	4.353226224527654287e-01	4.353226224527654287e-01	4.353226224527654287e-01	4.353226224527654287e-01	4.353226224527654287e-01	4.353226224527654287e-01
4.358555916182192957e-01	4.358555916182192957e-01	4.358555916182192957e-01	4.358555916182192957e-01	4.358555916182192957e-01	4.358555916182192957e-01	4.358555916182192957e-01	4.358555916182192957e-01	4.358555916182192957e-01	4.358555916182192957e-01	4.358555916182192957e-01	4.358555916182192957e-01
4.354931565305531493e-01	4.354931565305531493e-01	4.354931565305531493e-01	4.354931565305531493e-01	4.354931565305531493e-01	4.354931565305531493e-01	4.354931565305531493e-01	4.354931565305531493e-01	4.354931565305531493e-01	4.354931565305531493e-01	4.354931565305531493e-01	4.354931565305531493e-01
4.091343378913487872e-01	4.091343378913487872e-01	4.091343378913487872e-01	4.091343378913487872e-01	4.091343378913487872e-01	4.091343378913487872e-01	4.091343378913487872e-01	4.091343378913487872e-01	4.091343378913487872e-01	4.091343378913487872e-01	4.091343378913487872e-01	4.091343378913487872e-01
4.086467200238850794e-01	4.086467200238850794e-01	4.086467200238850794e-01	4.086467200238850794e-01	4.086467200238850794e-01	4.086467200238850794e-01	4.086467200238850794e-01	4.086467200238850794e-01	4.086467200238850794e-01	4.086467200238850794e-01	4.086467200238850794e-01	4.086467200238850794e-01
4.074225911634496988e-01	4.074225911634496988e-01	4.074225911634496988e-01	4.074225911634496988e-01	4.074225911634496988e-01	4.074225911634496988e-01	4.074225911634496988e-01	4.074225911634496988e-01	4.074225911634496988e-01	4.074225911634496988e-01	4.074225911634496988e-01	4.074225911634496988e-01
4.082445732396651761e-01	4.082445732396651761e-01	4.082445732396651761e-01	4.082445732396651761e-01	4.082445732396651761e-01	4.082445732396651761e-01	4.082445732396651761e-01	4.082445732396651761e-01	4.082445732396651761e-01	4.082445732396651761e-01	4.082445732396651761e-01	4.082445732396651761e-01
4.077229914816485890e-01	4.077229914816485890e-01	4.077229914816485890e-01	4.077229914816485890e-01	4.077229914816485890e-01	4.077229914816485890e-01	4.077229914816485890e-01	4.077229914816485890e-01	4.077229914816485890e-01	4.077229914816485890e-01	4.077229914816485890e-01	4.077229914816485890e-01
4.091018266463805064e-01	4.091018266463805064e-01	4.091018266463805064e-01	4.091018266463805064e-01	4.091018266463805064e-01	4.091018266463805064e-01	4.091018266463805064e-01	4.091018266463805064e-01	4.091018266463805064e-01	4.091018266463805064e-01	4.091018266463805064e-01	4.091018266463805064e-01
4.088884627445179554e-01	4.088884627445179554e-01	4.088884627445179554e-01	4.088884627445179554e-01	4.088884627445179554e-01	4.088884627445179554e-01	4.088884627445179554e-01	4.088884627445179554e-01	4.088884627445179554e-01	4.088884627445179554e-01	4.088884627445179554e-01	4.088884627445179554e-01
8.855281862518494806e-01	8.855281862518494806e-01	8.855281862518494806e-01	8.855281862518494806e-01	8.855281862518494806e-01	8.855281862518494806e-01	8.855281862518494806e-01	8.855281862518494806e-01	8.855281862518494806e-01	8.855281862518494806e-01	8.855281862518494806e-01	8.855281862518494806e-01
8.859369058574636524e-01	8.859369058574636524e-01	8.859369058574636524e-01	8.859369058574636524e-01	8.859369058574636524e-01	8.859369058574636524e-01	8.859369058574636524e-01	8.859369058574636524e-01	8.859369058574636524e-01	8.859369058574636524e-01	8.859369058574636524e-01	8.859369058574636524e-01
7.127775842237411563e-01	7.127775842237411563e-01	7.127775842237411563e-01	7.127775842237411563e-01	7.127775842237411563e-01	7.127775842237411563e-01	7.127775842237411563e-01	7.127775842237411563e-01	7.127775842237411563e-01	7.127775842237411563e-01	7.127775842237411563e-01	7.127775842237411563e-01
3.619985326465564035e-01	3.619985326465564035e-01	3.619985326465564035e-01	3.619985326465564035e-01	3.619985326465564035e-01	3.619985326465564035e-01	3.619985326465564035e-01	3.619985326465564035e-01	3.619985326465564035e-01	3.619985326465564035e-01	3.619985326465564035e-01	3.619985326465564035e-01
3.620178913488905637e-01	3.620178913488905637e-01	3.620178913488905637e-01	3.620178913488905637e-01	3.620178913488905637e-01	3.620178913488905637e-01	3.620178913488905637e-01	3.620178913488905637e-01	3.620178913488905637e-01	3.620178913488905637e-01	3.620178913488905637e-01	3.620178913488905637e-01
8.264660146250165651e-01	8.264660146250165651e-01	8.264660146250165651e-01	8.264660146250165651e-01	8.264660146250165651e-01	8.264660146250165651e-01	8.264660146250165651e-01	8.264660146250165651e-01	8.264660146250165651e-01	8.264660146250165651e-01	8.264660146250165651e-01	8.264660146250165651e-01
8.280657490578550162e-01	8.280657490578550162e-01	8.280657490578550162e-01	8.280657490578550162e-01	8.280657490578550162e-01	8.280657490578550162e-01	8.280657490578550162e-01	8.280657490578550162e-01	8.280657490578550162e-01	8.280657490578550162e-01	8.280657490578550162e-01	8.280657490578550162e-01
8.280550980843621733e-01	8.280550980843621733e-01	8.280550980843621733e-01	8.280550980843621733e-01	8.280550980843621733e-01	8.280550980843621733e-01	8.280550980843621733e-01	8.280550980843621733e-01	8.280550980843621733e-01	8.280550980843621733e-01	8.280550980843621733e-01	8.280550980843621733e-01
9.720255703578519757e-01	9.720255703578519757e-01	9.720255703578519757e-01	9.720255703578519757e-01	9.720255703578519757e-01	9.720255703578519757e-01	9.720255703578519757e-01	9.720255703578519757e-01	9.720255703578519757e-01	9.720255703578519757e-01	9.720255703578519757e-01	9.720255703578519757e-01
9.719397223189395474e-01	9.719397223189395474e-01	9.719397223189395474e-01	9.719397223189395474e-01	9.719397223189395474e-01	9.719397223189395474e-01	9.719397223189395474e-01	9.719397223189395474e-01	9.719397223189395474e-01	9.719397223189395474e-01	9.719397223189395474e-01	9.719397223189395474e-01
9.729840553380619816e-01	9.729840553380619816e-01	9.729840553380619816e-01	9.729840553380619816e-01	9.729840553380619816e-01	9.729840553380619816e-01	9.729840553380619816e-01	9.729840553380619816e-01	9.729840553380619816e-01	9.729840553380619816e-01	9.729840553380619816e-01	9.729840553380619816e-01
9.712982268019069165e-01	9.712982268019069165e-01	9.712982268019069165e-01	9.712982268019069165e-01	9.712982268019069165e-01	9.712982268019069165e-01	9.712982268019069165e-01	9.712982268019069165e-01	9.712982268019069165e-01	9.712982268019069165e-01	9.712982268019069165e-01	9.712982268019069165e-01
5.927079691365034764e-01	5.927079691365034764e-01	5.927079691365034764e-01	5.927079691365034764e-01	5.927079691365034764e-01	5.927079691365034764e-01	5.927079691365034764e-01	5.927079691365034764e-01	5.927079691365034764e-01	5.927079691365034764e-01	5.927079691365034764e-01	5.927079691365034764e-01
5.916638036195991379e-01	5.916638036195991379e-01	5.916638036195991379e-01	5.916638036195991379e-01	5.916638036195991379e-01	5.916638036195991379e-01	5.916638036195991379e-01	5.916638036195991379e-01	5.916638036195991379e-01	5.916638036195991379e-01	5.916638036195991379e-01	5.916638036195991379e-01
5.916543047169970926e-01	5.916543047169970926e-01	5.916543047169970926e-01	5.916543047169970926e-01	5.916543047169970926e-01	5.916543047169970926e-01	5.916543047169970926e-01	5.916543047169970926e-01	5.916543047169970926e-01	5.916543047169970926e-01	5.916543047169970926e-01	5.916543047169970926e-01
2.250905195068283182e-01	2.250905195068283182e-01	2.250905195068283182e-01	2.250905195068283182e-01	2.250905195068283182e-01	2.250905195068283182e-01	2.250905195068283182e-01	2.250905195068283182e-01	2.250905195068283182e-01	2.250905195068283182e-01	2.250905195068283182e-01	2.250905195068283182e-01
2.233735121705605342e-01	2.233735121705605342e-01	2.233735121705605342e-01	2.233735121705605342e-01	2.233735121705605342e-01	2.233735121705605342e-01	2.233735121705605342e-01	2.233735121705605342e-01	2.233735121705605342e-01	2.233735121705605342e-01	2.233735121705605342e-01	2.233735121705605342e-01
2.246140303073217992e-01	2.246140303073217992e-01	2.246140303073217992e-01	2.246140303073217992e-01	2.246140303073217992e-01	2.246140303073217992e-01	2.246140303073217992e-01	2.246140303073217992e-01	2.246140303073217992e-01	2.246140303073217992e-01	2.246140303073217992e-01	2.246140303073217992e-01
2.247917578292406571e-01	2.247917578292406571e-01	2.247917578292406571e-01	2.247917578292406571e-01	2.247917578292406571e-01	2.247917578292406571e-01	2.247917578292406571e-01	2.247917578292406571e-01	2.247917578292406571e-01	2.247917578292406571e-01	2.247917578292406571e-01	2.247917578292406571e-01
2.237935047670552846e-01	2.237935047670552846e-01	2.237935047670552846e-01	2.237935047670552846e-01	2.237935047670552846e-01	2.237935047670552846e-01	2.237935047670552846e-01	2.237935047670552846e-01	2.237935047670552846e-01	2.237935047670552846e-01	2.237935047670552846e-01	2.237935047670552846e-01
3.967874633170769827e-01	3.967874633170769827e-01	3.967874633170769827e-01	3.967874633170769827e-01	3.967874633170769827e-01	3.967874633170769827e-01	3.967874633170769827e-01	3.967874633170769827e-01	3.967874633170769827e-01	3.967874633170769827e-01	3.967874633170769827e-01	3.967874633170769827e-01
3.956901251776726580e-01	3.956901251776726580e-01	3.956901251776726580e-01	3.956901251776726580e-01	3.956901251776726580e-01	3.956901251776726580e-01	3.956901251776726580e-01	3.956901251776726580e-01	3.956901251776726580e-01	3.956901251776726580e-01	3.956901251776726580e-01	3.956901251776726580e-01
3.961220999472543358e-01	3.961220999472543358e-01	3.961220999472543358e-01	3.961220999472543358e-01	3.961220999472543358e-01	3.961220999472543358e-01	3.961220999472543358e-01	3.961220999472543358e-01	3.961220999472543358e-01	3.961220999472543358e-01	3.961220999472543358e-01	3.961220999472543358e-01
3.954960549237543921e-01	3.954960549237543921e-01	3.954960549237543921e-01	3.954960549237543921e-01	3.954960549237543921e-01	3.954960549237543921e-01	3.954960549237543921e-01	3.954960549237543921e-01	3.954960549237543921e-01	3.954960549237543921e-01	3.954960549237543921e-01	3.954960549237543921e-01
3.969461739251485821e-01	3.969461739251485821e-01	3.969461739251485821e-01	3.969461739251485821e-01	3.969461739251485821e-01	3.969461739251485821e-01	3.969461739251485821e-01	3.969461739251485821e-01	3.969461739251485821e-01	3.969461739251485821e-01	3.969461739251485821e-01	3.969461739251485821e-01
8.672695542679568215e-01	8.672695542679568215e-01	8.672695542679568215e-01	8.672695542679568215e-01	8.672695542679568215e-01	8.672695542679568215e-01	8.672695542679568215e-01	8.672695542679568215e-01	8.672695542679568215e-01	8.672695542679568215e-01	8.672695542679568215e-01	8.672695542679568215e-01
8.657108112705641512e-01	8.657108112705641512e-01	8.657108112705641512e-01	8.657108112705641512e-01	8.657108112705641512e-01	8.657108112705641512e-01	8.657108112705641512e-01	8.657108112705641512e-01	8.657108112705641512e-01	8.657108112705641512e-01	8.657108112705641512e-01	8.657108112705641512e-01
5.769402807296021285e-01	5.769402807296021285e-01	5.769402807296021285e-01	5.769402807296021285e-01	5.769402807296021285e-01	5.769402807296021285e-01	5.769402807296021285e-01	5.769402807296021285e-01	5.769402807296021285e-01	5.769402807296021285e-01	5.769402807296021285e-01	5.769402807296021285e-01
3.577497242894204788e-01	3.577497242894204788e-01	3.577497242894204788e-01	3.577497242894204788e-01	3.577497242894204788e-01	3.577497242894204788e-01	3.577497242894204788e-01	3.577497242894204788e-01	3.577497242894204788e-01	3.577497242894204788e-01	3.577497242894204788e-01	3.577497242894204788e-01
7.175682445718051250e-01	7.175682445718051250e-01	7.175682445718051250e-01	7.175682445718051250e-01	7.175682445718051250e-01	7.175682445718051250e-01	7.175682445718051250e-01	7.175682445718051250e-01	7.175682445718051250e-01	7.175682445718051250e-01	7.175682445718051250e-01	7.175682445718051250e-01
7.178936301920513241e-01	7.178936301920513241e-01	7.178936301920513241e-01	7.178936301920513241e-01	7.178936301920513241e-01	7.178936301920513241e-01	7.178936301920513241e-01	7.178936301920513241e-01	7.178936301920513241e-01	7.178936301920513241e-01	7.178936301920513241e-01	7.178936301920513241e-01
7.170721516875740997e-01	7.170721516875740997e-01	7.170721516875740997e-01	7.170721516875740997e-01	7.170721516875740997e-01	7.170721516875740997e-01	7.170721516875740997e-01	7.170721516875740997e-01	7.170721516875740997e-01	7.170721516875740997e-01	7.170721516875740997e-01	7.170721516875740997e-01
7.180683770254751019e-01	7.180683770254751019e-01	7.180683770254751019e-01	7.180683770254751019e-01	7.180683770254751019e-01	7.180683770254751019e-01	7.180683770254751019e-01	7.180683770254751019e-01	7.180683770254751019e-01	7.180683770254751019e-01	7.180683770254751019e-01	7.180683770254751019e-01
7.173173223163638035e-01	7.173173223163638035e-01	7.173173223163638035e-01	7.173173223163638035e-01	7.173173223163638035e-01	7.173173223163638035e-01	7.173173223163638035e-01	7.173173223163638035e-01	7.173173223163638035e-01	7.173173223163638035e-01	7.173173223163638035e-01	7.173173223163638035e-01
4.038429049823915040e-01	4.038429049823915040e-01	4.038429049823915040e-01	4.038429049823915040e-01	4.038429049823915040e-01	4.038429049823915040e-01	4.038429049823915040e-01	4.038429049823915040e-01	4.038429049823915040e-01	4.038429049823915040e-01	4.038429049823915040e-01	4.038429049823915040e-01
4.046925165975642225e-01	4.046925165975642225e-01	4.046925165975642225e-01	4.046925165975642225e-01	4.046925165975642225e-01	4.046925165975642225e-01	4.046925165975642225e-01	4.046925165975642225e-01	4.046925165975642225e-01	4.046925165975642225e-01	4.046925165975642225e-01	4.046925165975642225e-01
8.164008766684901497e-01	8.164008766684901497e-01	8.164008766684901497e-01	8.164008766684901497e-01	8.164008766684901497e-01	8.164008766684901497e-01	8.164008766684901497e-01	8.164008766684901497e-01	8.164008766684901497e-01	8.164008766684901497e-01	8.164008766684901497e-01	8.164008766684901497e-01
8.145520786753447373e-01	8.145520786753447373e-01	8.145520786753447373e-01	8.145520786753447373e-01	8.145520786753447373e-01	8.145520786753447373e-01	8.145520786753447373e-01	8.145520786753447373e-01	8.145520786753447373e-01	8.145520786753447373e-01	8.145520786753447373e-01	8.145520786753447373e-01
8.150670075678977389e-01	8.150670075678977389e-01	8.150670075678977389e-01	8.150670075678977389e-01	8.150670075678977389e-01	8.150670075678977389e-01	8.150670075678977389e-01	8.150670075678977389e-01	8.150670075678977389e-01	8.150670075678977389e-01	8.150670075678977389e-01	8.150670075678977389e-01
8.161707562932329907e-01	8.161707562932329907e-01	8.161707562932329907e-01	8.161707562932329907e-01	8.161707562932329907e-01	8.161707562932329907e-01	8.161707562932329907e-01	8.161707562932329907e-01	8.161707562932329907e-01	8.161707562932329907e-01	8.161707562932329907e-01	8.161707562932329907e-01
5.264330306011688609e-01	5.264330306011688609e-01	5.264330306011688609e-01	5.264330306011688609e-01	5.264330306011688609e-01	5.264330306011688609e-01	5.264330306011688609e-01	5.264330306011688609e-01	5.264330306011688609e-01	5.264330306011688609e-01	5.264330306011688609e-01	5.264330306011688609e-01
5.265630189695138519e-01	5.265630189695138519e-01	5.265630189695138519e-01	5.265630189695138519e-01	5.265630189695138519e-01	5.265630189695138519e-01	5.265630189695138519e-01	5.265630189695138519e-01	5.265630189695138519e-01	5.265630189695138519e-01	5.265630189695138519e-01	5.265630189695138519e-01
5.264336278287818915e-01	5.264336278287818915e-01	5.264336278287818915e-01	5.264336278287818915e-01	5.264336278287818915e-01	5.264336278287818915e-01	5.264336278287818915e-01	5.264336278287818915e-01	5.264336278287818915e-01	5.264336278287818915e-01	5.264336278287818915e-01	5.264336278287818915e-01
5.262586327283870213e-01	5.262586327283870213e-01	5.262586327283870213e-01	5.262586327283870213e-01	5.262586327283870213e-01	5.262586327283870213e-01	5.262586327283870213e-01	5.262586327283870213e-01	5.262586327283870213e-01	5.262586327283870213e-01	5.262586327283870213e-01	5.262586327283870213e-01
1.997319351892422046e-01	1.997319351892422046e-01	1.997319351892422046e-01	1.997319351892422046e-01	1.997319351892422046e-01	1.997319351892422046e-01	1.997319351892422046e-01	1.997319351892422046e-01	1.997319351892422046e-01	1.997319351892422046e-01	1.997319351892422046e-01	1.997319351892422046e-01
1.997125430779982669e-01	1.997125430779982669e-01	1.997125430779982669e-01	1.997125430779982669e-01	1.997125430779982669e-01	1.997125430779982669e-01	1.997125430779982669e-01	1.997125430779982669e-01	1.997125430779982669e-01	1.997125430779982669e-01	1.997125430779982669e-01	1.997125430779982669e-01
1.997448330621336976e-01	1.997448330621336976e-01	1.997448330621336976e-01	1.997448330621336976e-01	1.997448330621336976e-01	1.997448330621336976e-01	1.997448330621336976e-01	1.997448330621336976e-01	1.997448330621336976e-01	1.997448330621336976e-01	1.997448330621336976e-01	1.997448330621336976e-01
1.768557452656486229e-01	1.768557452656486229e-01	1.768557452656486229e-01	1.768557452656486229e-01	1.768557452656486229e-01	1.768557452656486229e-01	1.768557452656486229e-01	1.768557452656486229e-01	1.768557452656486229e-01	1.768557452656486229e-01	1.768557452656486229e-01	1.768557452656486229e-01
1.765755192392955975e-01	1.765755192392955975e-01	1.765755192392955975e-01	1.765755192392955975e-01	1.765755192392955975e-01	1.765755192392955975e-01	1.765755192392955975e-01	1.765755192392955975e-01	1.765755192392955975e-01	1.765755192392955975e-01	1.765755192392955975e-01	1.765755192392955975e-01
1.765760803705611337e-01	1.765760803705611337e-01	1.765760803705611337e-01	1.765760803705611337e-01	1.765760803705611337e-01	1.765760803705611337e-01	1.765760803705611337e-01	1.765760803705611337e-01	1.765760803705611337e-01	1.765760803705611337e-01	1.765760803705611337e-01	1.765760803705611337e-01
1.765058052532909871e-01	1.765058052532909871e-01	1.765058052532909871e-01	1.765058052532909871e-01	1.765058052532909871e-01	1.765058052532909871e-01	1.765058052532909871e-01	1.765058052532909871e-01	1.765058052532909871e-01	1.765058052532909871e-01	1.765058052532909871e-01	1.765058052532909871e-01
3.452835871785568389e-01	3.452835871785568389e-01	3.452835871785568389e-01	3.452835871785568389e-01	3.452835871785568389e-01	3.452835871785568389e-01	3.452835871785568389e-01	3.452835871785568389e-01	3.452835871785568389e-01	3.452835871785568389e-01	3.452835871785568389e-01	3.452835871785568389e-01
3.449621247089600384e-01	3.449621247089600384e-01	3.449621247089600384e-01	3.449621247089600384e-01	3.449621247089600384e-01	3.449621247089600384e-01	3.449621247089600384e-01	3.449621247089600384e-01	3.449621247089600384e-01	3.449621247089600384e-01	3.449621247089600384e-01	3.449621247089600384e-01
3.448096690231010064e-01	3.448096690231010064e-01	3.448096690231010064e-01	3.448096690231010064e-01	3.448096690231010064e-01	3.448096690231010064e-01	3.448096690231010064e-01	3.448096690231010064e-01	3.448096690231010064e-01	3.448096690231010064e-01	3.448096690231010064e-01	3.448096690231010064e-01
3.455728306099301039e-01	3.455728306099301039e-01	3.455728306099301039e-01	3.455728306099301039e-01	3.455728306099301039e-01	3.455728306099301039e-01	3.455728306099301039e-01	3.455728306099301039e-01	3.455728306099301039e-01	3.455728306099301039e-01	3.455728306099301039e-01	3.455728306099301039e-01
8.693225055889554076e-01	8.693225055889554076e-01	8.693225055889554076e-01	8.693225055889554076e-01	8.693225055889554076e-01	8.693225055889554076e-01	8.693225055889554076e-01	8.693225055889554076e-01	8.693225055889554076e-01	8.693225055889554076e-01	8.693225055889554076e-01	8.693225055889554076e-01
8.710815095568362754e-01	8.710815095568362754e-01	8.710815095568362754e-01	8.710815095568362754e-01	8.710815095568362754e-01	8.710815095568362754e-01	8.710815095568362754e-01	8.710815095568362754e-01	8.710815095568362754e-01	8.710815095568362754e-01	8.710815095568362754e-01	8.710815095568362754e-01
1.620257486768638365e-03	1.620257486768638365e-03	1.620257486768638365e-03	1.620257486768638365e-03	1.620257486768638365e-03	1.620257486768638365e-03	1.620257486768638365e-03	1.620257486768638365e-03	1.620257486768638365e-03	1.620257486768638365e-03	1.620257486768638365e-03	1.620257486768638365e-03
3.106487514739037859e-04	3.106487514739037859e-04	3.106487514739037859e-04	3.106487514739037859e-04	3.106487514739037859e-04	3.106487514739037859e-04	3.106487514739037859e-04	3.106487514739037859e-04	3.106487514739037859e-04	3.106487514739037859e-04	3.106487514739037859e-04	3.106487514739037859e-04
0.000000000000000000e+00	0.000000000000000000e+00	0.000000000000000000e+00	0.000000000000000000e+00	0.000000000000000000e+00	0.000000000000000000e+00	0.000000000000000000e+00	0.000000000000000000e+00	0.000000000000000000e+00	0.000000000000000000e+00	0.000000000000000000e+00	0.000000000000000000e+00
2.366485276810169390e-04	2.366485276810169390e-04	2.366485276810169390e-04	2.366485276810169390e-04	2.366485276810169390e-04	2.366485276810169390e-04	2.366485276810169390e-04	2.366485276810169390e-04	2.366485276810169390e-04	2.366485276810169390e-04	2.366485276810169390e-04	2.366485276810169390e-04
6.777757663719327086e-01	6.777757663719327086e-01	6.777757663719327086e-01	6.777757663719327086e-01	6.777757663719327086e-01	6.777757663719327086e-01	6.777757663719327086e-01	6.777757663719327086e-01	6.777757663719327086e-01	6.777757663719327086e-01	6.777757663719327086e-01	6.777757663719327086e-01
6.774364736867882764e-01	6.774364736867882764e-01	6.774364736867882764e-01	6.774364736867882764e-01	6.774364736867882764e-01	6.774364736867882764e-01	6.774364736867882764e-01	6.774364736867882764e-01	6.774364736867882764e-01	6.774364736867882764e-01	6.774364736867882764e-01	6.774364736867882764e-01
6.779576161430431736e-01	6.779576161430431736e-01	6.779576161430431736e-01	6.779576161430431736e-01	6.779576161430431736e-01	6.779576161430431736e-01	6.779576161430431736e-01	6.779576161430431736e-01	6.779576161430431736e-01	6.779576161430431736e-01	6.779576161430431736e-01	6.779576161430431736e-01
4.198305017053224897e-01	4.198305017053224897e-01	4.198305017053224897e-01	4.198305017053224897e-01	4.198305017053224897e-01	4.198305017053224897e-01	4.198305017053224897e-01	4.198305017053224897e-01	4.198305017053224897e-01	4.198305017053224897e-01	4.198305017053224897e-01	4.198305017053224897e-01
4.192385561529405891e-01	4.192385561529405891e-01	4.192385561529405891e-01	4.192385561529405891e-01	4.192385561529405891e-01	4.192385561529405891e-01	4.192385561529405891e-01	4.192385561529405891e-01	4.192385561529405891e-01	4.192385561529405891e-01	4.192385561529405891e-01	4.192385561529405891e-01
4.194817208882934967e-01	4.194817208882934967e-01	4.194817208882934967e-01	4.194817208882934967e-01	4.194817208882934967e-01	4.194817208882934967e-01	4.194817208882934967e-01	4.194817208882934967e-01	4.194817208882934967e-01	4.194817208882934967e-01	4.194817208882934967e-01	4.194817208882934967e-01
9.428393715313880541e-02	9.428393715313880541e-02	9.428393715313880541e-02	9.428393715313880541e-02	9.428393715313880541e-02	9.428393715313880541e-02	9.428393715313880541e-02	9.428393715313880541e-02	9.428393715313880541e-02	9.428393715313880541e-02	9.428393715313880541e-02	9.428393715313880541e-02
9.555237500710485332e-02	9.555237500710485332e-02	9.555237500710485332e-02	9.555237500710485332e-02	9.555237500710485332e-02	9.555237500710485332e-02	9.555237500710485332e-02	9.555237500710485332e-02	9.555237500710485332e-02	9.555237500710485332e-02	9.555237500710485332e-02	9.555237500710485332e-02
9.555529445024714408e-02	9.555529445024714408e-02	9.555529445024714408e-02	9.555529445024714408e-02	9.555529445024714408e-02	9.555529445024714408e-02	9.555529445024714408e-02	9.555529445024714408e-02	9.555529445024714408e-02	9.555529445024714408e-02	9.555529445024714408e-02	9.555529445024714408e-02
9.435995831399771050e-02	9.435995831399771050e-02	9.435995831399771050e-02	9.435995831399771050e-02	9.435995831399771050e-02	9.435995831399771050e-02	9.435995831399771050e-02	9.435995831399771050e-02	9.435995831399771050e-02	9.435995831399771050e-02	9.435995831399771050e-02	9.435995831399771050e-02
9.581943535638422216e-02	9.581943535638422216e-02	9.581943535638422216e-02	9.581943535638422216e-02	9.581943535638422216e-02	9.581943535638422216e-02	9.581943535638422216e-02	9.581943535638422216e-02	9.581943535638422216e-02	9.581943535638422216e-02	9.581943535638422216e-02	9.581943535638422216e-02
6.237578246886174016e-01	6.237578246886174016e-01	6.237578246886174016e-01	6.237578246886174016e-01	6.237578246886174016e-01	6.237578246886174016e-01	6.237578246886174016e-01	6.237578246886174016e-01	6.237578246886174016e-01	6.237578246886174016e-01	6.237578246886174016e-01	6.237578246886174016e-01
6.236593105362964184e-01	6.236593105362964184e-01	6.236593105362964184e-01	6.236593105362964184e-01	6.236593105362964184e-01	6.236593105362964184e-01	6.236593105362964184e-01	6.236593105362964184e-01	6.236593105362964184e-01	6.236593105362964184e-01	6.236593105362964184e-01	6.236593105362964184e-01
6.245065409615870866e-01	6.245065409615870866e-01	6.245065409615870866e-01	6.245065409615870866e-01	6.245065409615870866e-01	6.245065409615870866e-01	6.245065409615870866e-01	6.245065409615870866e-01	6.245065409615870866e-01	6.245065409615870866e-01	6.245065409615870866e-01	6.245065409615870866e-01
6.235816764365179621e-01	6.235816764365179621e-01	6.235816764365179621e-01	6.235816764365179621e-01	6.235816764365179621e-01	6.235816764365179621e-01	6.235816764365179621e-01	6.235816764365179621e-01	6.235816764365179621e-01	6.235816764365179621e-01	6.235816764365179621e-01	6.235816764365179621e-01
5.536435123279382919e-01	5.536435123279382919e-01	5.536435123279382919e-01	5.536435123279382919e-01	5.536435123279382919e-01	5.536435123279382919e-01	5.536435123279382919e-01	5.536435123279382919e-01	5.536435123279382919e-01	5.536435123279382919e-01	5.536435123279382919e-01	5.536435123279382919e-01
5.537725287322632362e-01	5.537725287322632362e-01	5.537725287322632362e-01	5.537725287322632362e-01	5.537725287322632362e-01	5.537725287322632362e-01	5.537725287322632362e-01	5.537725287322632362e-01	5.537725287322632362e-01	5.537725287322632362e-01	5.537725287322632362e-01	5.537725287322632362e-01
5.522733665127256275e-01	5.522733665127256275e-01	5.522733665127256275e-01	5.522733665127256275e-01	5.522733665127256275e-01	5.522733665127256275e-01	5.522733665127256275e-01	5.522733665127256275e-01	5.522733665127256275e-01	5.522733665127256275e-01	5.522733665127256275e-01	5.522733665127256275e-01
5.525573429390248092e-01	5.525573429390248092e-01	5.525573429390248092e-01	5.525573429390248092e-01	5.525573429390248092e-01	5.525573429390248092e-01	5.525573429390248092e-01	5.525573429390248092e-01	5.525573429390248092e-01	5.525573429390248092e-01	5.525573429390248092e-01	5.525573429390248092e-01
5.523837638403881201e-01	5.523837638403881201e-01	5.523837638403881201e-01	5.523837638403881201e-01	5.523837638403881201e-01	5.523837638403881201e-01	5.523837638403881201e-01	5.523837638403881201e-01	5.523837638403881201e-01	5.523837638403881201e-01	5.523837638403881201e-01	5.523837638403881201e-01
5.528417419842878155e-01	5.528417419842878155e-01	5.528417419842878155e-01	5.528417419842878155e-01	5.528417419842878155e-01	5.528417419842878155e-01	5.528417419842878155e-01	5.528417419842878155e-01	5.528417419842878155e-01	5.528417419842878155e-01	5.528417419842878155e-01	5.528417419842878155e-01
5.532961254490696978e-01	5.532961254490696978e-01	5.532961254490696978e-01	5.532961254490696978e-01	5.532961254490696978e-01	5.532961254490696978e-01	5.532961254490696978e-01	5.532961254490696978e-01	5.532961254490696978e-01	5.532961254490696978e-01	5.532961254490696978e-01	5.532961254490696978e-01
8.480721969605548721e-03	8.480721969605548721e-03	8.480721969605548721e-03	8.480721969605548721e-03	8.480721969605548721e-03	8.480721969605548721e-03	8.480721969605548721e-03	8.480721969605548721e-03	8.480721969605548721e-03	8.480721969605548721e-03	8.480721969605548721e-03	8.480721969605548721e-03
8.179113613988870171e-03	8.179113613988870171e-03	8.179113613988870171e-03	8.179113613988870171e-03	8.179113613988870171e-03	8.179113613988870171e-03	8.179113613988870171e-03	8.179113613988870171e-03	8.179113613988870171e-03	8.179113613988870171e-03	8.179113613988870171e-03	8.179113613988870171e-03
8.302906657595664208e-03	8.302906657595664208e-03	8.302906657595664208e-03	8.302906657595664208e-03	8.302906657595664208e-03	8.302906657595664208e-03	8.302906657595664208e-03	8.302906657595664208e-03	8.302906657595664208e-03	8.302906657595664208e-03	8.302906657595664208e-03	8.302906657595664208e-03
8.669342491372781026e-03	8.669342491372781026e-03	8.669342491372781026e-03	8.669342491372781026e-03	8.669342491372781026e-03	8.669342491372781026e-03	8.669342491372781026e-03	8.669342491372781026e-03	8.669342491372781026e-03	8.669342491372781026e-03	8.669342491372781026e-03	8.669342491372781026e-03
9.684198882819088361e-01	9.684198882819088361e-01	9.684198882819088361e-01	9.684198882819088361e-01	9.684198882819088361e-01	9.684198882819088361e-01	9.684198882819088361e-01	9.684198882819088361e-01	9.684198882819088361e-01	9.684198882819088361e-01	9.684198882819088361e-01	9.684198882819088361e-01
9.684742707351572388e-01	9.684742707351572388e-01	9.684742707351572388e-01	9.684742707351572388e-01	9.684742707351572388e-01	9.684742707351572388e-01	9.684742707351572388e-01	9.684742707351572388e-01	9.684742707351572388e-01	9.684742707351572388e-01	9.684742707351572388e-01	9.684742707351572388e-01
9.677659291428579724e-01	9.677659291428579724e-01	9.677659291428579724e-01	9.677659291428579724e-01	9.677659291428579724e-01	9.677659291428579724e-01	9.677659291428579724e-01	9.677659291428579724e-01	9.677659291428579724e-01	9.677659291428579724e-01	9.677659291428579724e-01	9.677659291428579724e-01
9.678688895164663242e-01	9.678688895164663242e-01	9.678688895164663242e-01	9.678688895164663242e-01	9.678688895164663242e-01	9.678688895164663242e-01	9.678688895164663242e-01	9.678688895164663242e-01	9.678688895164663242e-01	9.678688895164663242e-01	9.678688895164663242e-01	9.678688895164663242e-01
4.243610739150148747e-01	4.243610739150148747e-01	4.243610739150148747e-01	4.243610739150148747e-01	4.243610739150148747e-01	4.243610739150148747e-01	4.243610739150148747e-01	4.243610739150148747e-01	4.243610739150148747e-01	4.243610739150148747e-01	4.243610739150148747e-01	4.243610739150148747e-01
4.238436735558334112e-01	4.238436735558334112e-01	4.238436735558334112e-01	4.238436735558334112e-01	4.238436735558334112e-01	4.238436735558334112e-01	4.238436735558334112e-01	4.238436735558334112e-01	4.238436735558334112e-01	4.238436735558334112e-01	4.238436735558334112e-01	4.238436735558334112e-01
4.229427867413380060e-01	4.229427867413380060e-01	4.229427867413380060e-01	4.229427867413380060e-01	4.229427867413380060e-01	4.229427867413380060e-01	4.229427867413380060e-01	4.229427867413380060e-01	4.229427867413380060e-01	4.229427867413380060e-01	4.229427867413380060e-01	4.229427867413380060e-01
9.878193293750497928e-01	9.878193293750497928e-01	9.878193293750497928e-01	9.878193293750497928e-01	9.878193293750497928e-01	9.878193293750497928e-01	9.878193293750497928e-01	9.878193293750497928e-01	9.878193293750497928e-01	9.878193293750497928e-01	9.878193293750497928e-01	9.878193293750497928e-01
9.882489398968612448e-01	9.882489398968612448e-01	9.882489398968612448e-01	9.882489398968612448e-01	9.882489398968612448e-01	9.882489398968612448e-01	9.882489398968612448e-01	9.882489398968612448e-01	9.882489398968612448e-01	9.882489398968612448e-01	9.882489398968612448e-01	9.882489398968612448e-01
9.876327339388335513e-01	9.876327339388335513e-01	9.876327339388335513e-01	9.876327339388335513e-01	9.876327339388335513e-01	9.876327339388335513e-01	9.876327339388335513e-01	9.876327339388335513e-01	9.876327339388335513e-01	9.876327339388335513e-01	9.876327339388335513e-01	9.876327339388335513e-01
9.873911432213436923e-01	9.873911432213436923e-01	9.873911432213436923e-01	9.873911432213436923e-01	9.873911432213436923e-01	9.873911432213436923e-01	9.873911432213436923e-01	9.873911432213436923e-01	9.873911432213436923e-01	9.873911432213436923e-01	9.873911432213436923e-01	9.873911432213436923e-01
1.217274866073294187e-01	1.217274866073294187e-01	1.217274866073294187e-01	1.217274866073294187e-01	1.217274866073294187e-01	1.217274866073294187e-01	1.217274866073294187e-01	1.217274866073294187e-01	1.217274866073294187e-01	1.217274866073294187e-01	1.217274866073294187e-01	1.217274866073294187e-01
1.217714910830920705e-01	1.217714910830920705e-01	1.217714910830920705e-01	1.217714910830920705e-01	1.217714910830920705e-01	1.217714910830920705e-01	1.217714910830920705e-01	1.217714910830920705e-01	1.217714910830920705e-01	1.217714910830920705e-01	1.217714910830920705e-01	1.217714910830920705e-01
1.220680912203729873e-01	1.220680912203729873e-01	1.220680912203729873e-01	1.220680912203729873e-01	1.220680912203729873e-01	1.220680912203729873e-01	1.220680912203729873e-01	1.220680912203729873e-01	1.220680912203729873e-01	1.220680912203729873e-01	1.220680912203729873e-01	1.220680912203729873e-01
1.221173831227749668e-01	1.221173831227749668e-01	1.221173831227749668e-01	1.221173831227749668e-01	1.221173831227749668e-01	1.221173831227749668e-01	1.221173831227749668e-01	1.221173831227749668e-01	1.221173831227749668e-01	1.221173831227749668e-01	1.221173831227749668e-01	1.221173831227749668e-01
1.229658157171854282e-01	1.229658157171854282e-01	1.229658157171854282e-01	1.229658157171854282e-01	1.229658157171854282e-01	1.229658157171854282e-01	1.229658157171854282e-01	1.229658157171854282e-01	1.229658157171854282e-01	1.229658157171854282e-01	1.229658157171854282e-01	1.229658157171854282e-01
1.222370735487258164e-01	1.222370735487258164e-01	1.222370735487258164e-01	1.222370735487258164e-01	1.222370735487258164e-01	1.222370735487258164e-01	1.222370735487258164e-01	1.222370735487258164e-01	1.222370735487258164e-01	1.222370735487258164e-01	1.222370735487258164e-01	1.222370735487258164e-01
2.091682653839397055e-01	2.091682653839397055e-01	2.091682653839397055e-01	2.091682653839397055e-01	2.091682653839397055e-01	2.091682653839397055e-01	2.091682653839397055e-01	2.091682653839397055e-01	2.091682653839397055e-01	2.091682653839397055e-01	2.091682653839397055e-01	2.091682653839397055e-01
2.077932849879449984e-01	2.077932849879449984e-01	2.077932849879449984e-01	2.077932849879449984e-01	2.077932849879449984e-01	2.077932849879449984e-01	2.077932849879449984e-01	2.077932849879449984e-01	2.077932849879449984e-01	2.077932849879449984e-01	2.077932849879449984e-01	2.077932849879449984e-01
2.089216147345735186e-01	2.089216147345735186e-01	2.089216147345735186e-01	2.089216147345735186e-01	2.089216147345735186e-01	2.089216147345735186e-01	2.089216147345735186e-01	2.089216147345735186e-01	2.089216147345735186e-01	2.089216147345735186e-01	2.089216147345735186e-01	2.089216147345735186e-01
1.685075511903426915e-01	1.685075511903426915e-01	1.685075511903426915e-01	1.685075511903426915e-01	1.685075511903426915e-01	1.685075511903426915e-01	1.685075511903426915e-01	1.685075511903426915e-01	1.685075511903426915e-01	1.685075511903426915e-01	1.685075511903426915e-01	1.685075511903426915e-01
1.699494091980689459e-01	1.699494091980689459e-01	1.699494091980689459e-01	1.699494091980689459e-01	1.699494091980689459e-01	1.699494091980689459e-01	1.699494091980689459e-01	1.699494091980689459e-01	1.699494091980689459e-01	1.699494091980689459e-01	1.699494091980689459e-01	1.699494091980689459e-01
5.241667190866203946e-02	5.241667190866203946e-02	5.241667190866203946e-02	5.241667190866203946e-02	5.241667190866203946e-02	5.241667190866203946e-02	5.241667190866203946e-02	5.241667190866203946e-02	5.241667190866203946e-02	5.241667190866203946e-02	5.241667190866203946e-02	5.241667190866203946e-02
5.186491624673086887e-02	5.186491624673086887e-02	5.186491624673086887e-02	5.186491624673086887e-02	5.186491624673086887e-02	5.186491624673086887e-02	5.186491624673086887e-02	5.186491624673086887e-02	5.186491624673086887e-02	5.186491624673086887e-02	5.186491624673086887e-02	5.186491624673086887e-02
5.243665837748919673e-02	5.243665837748919673e-02	5.243665837748919673e-02	5.243665837748919673e-02	5.243665837748919673e-02	5.243665837748919673e-02	5.243665837748919673e-02	5.243665837748919673e-02	5.243665837748919673e-02	5.243665837748919673e-02	5.243665837748919673e-02	5.243665837748919673e-02
5.261139556560341657e-02	5.261139556560341657e-02	5.261139556560341657e-02	5.261139556560341657e-02	5.261139556560341657e-02	5.261139556560341657e-02	5.261139556560341657e-02	5.261139556560341657e-02	5.261139556560341657e-02	5.261139556560341657e-02	5.261139556560341657e-02	5.261139556560341657e-02
5.098553995752616586e-02	5.098553995752616586e-02	5.098553995752616586e-02	5.098553995752616586e-02	5.098553995752616586e-02	5.098553995752616586e-02	5.098553995752616586e-02	5.098553995752616586e-02	5.098553995752616586e-02	5.098553995752616586e-02	5.098553995752616586e-02	5.098553995752616586e-02
5.099607085517004340e-02	5.099607085517004340e-02	5.099607085517004340e-02	5.099607085517004340e-02	5.099607085517004340e-02	5.099607085517004340e-02	5.099607085517004340e-02	5.099607085517004340e-02	5.099607085517004340e-02	5.099607085517004340e-02	5.099607085517004340e-02	5.099607085517004340e-02
5.182934442017981397e-02	5.182934442017981397e-02	5.182934442017981397e-02	5.182934442017981397e-02	5.182934442017981397e-02	5.182934442017981397e-02	5.182934442017981397e-02	5.182934442017981397e-02	5.182934442017981397e-02	5.182934442017981397e-02	5.182934442017981397e-02	5.182934442017981397e-02
6.746795977364918873e-01	6.746795977364918873e-01	6.746795977364918873e-01	6.746795977364918873e-01	6.746795977364918873e-01	6.746795977364918873e-01	6.746795977364918873e-01	6.746795977364918873e-01	6.746795977364918873e-01	6.746795977364918873e-01	6.746795977364918873e-01	6.746795977364918873e-01
6.742691964659829340e-01	6.742691964659829340e-01	6.742691964659829340e-01	6.742691964659829340e-01	6.742691964659829340e-01	6.742691964659829340e-01	6.742691964659829340e-01	6.742691964659829340e-01	6.742691964659829340e-01	6.742691964659829340e-01	6.742691964659829340e-01	6.742691964659829340e-01
6.752831141526031145e-01	6.752831141526031145e-01	6.752831141526031145e-01	6.752831141526031145e-01	6.752831141526031145e-01	6.752831141526031145e-01	6.752831141526031145e-01	6.752831141526031145e-01	6.752831141526031145e-01	6.752831141526031145e-01	6.752831141526031145e-01	6.752831141526031145e-01
6.751698167982208565e-01	6.751698167982208565e-01	6.751698167982208565e-01	6.751698167982208565e-01	6.751698167982208565e-01	6.751698167982208565e-01	6.751698167982208565e-01	6.751698167982208565e-01	6.751698167982208565e-01	6.751698167982208565e-01	6.751698167982208565e-01	6.751698167982208565e-01
6.707063287677181851e-01	6.707063287677181851e-01	6.707063287677181851e-01	6.707063287677181851e-01	6.707063287677181851e-01	6.707063287677181851e-01	6.707063287677181851e-01	6.707063287677181851e-01	6.707063287677181851e-01	6.707063287677181851e-01	6.707063287677181851e-01	6.707063287677181851e-01
6.701683913737068732e-01	6.701683913737068732e-01	6.701683913737068732e-01	6.701683913737068732e-01	6.701683913737068732e-01	6.701683913737068732e-01	6.701683913737068732e-01	6.701683913737068732e-01	6.701683913737068732e-01	6.701683913737068732e-01	6.701683913737068732e-01	6.701683913737068732e-01
6.699498764068236856e-01	6.699498764068236856e-01	6.699498764068236856e-01	6.699498764068236856e-01	6.699498764068236856e-01	6.699498764068236856e-01	6.699498764068236856e-01	6.699498764068236856e-01	6.699498764068236856e-01	6.699498764068236856e-01	6.699498764068236856e-01	6.699498764068236856e-01
6.701235592257841489e-01	6.701235592257841489e-01	6.701235592257841489e-01	6.701235592257841489e-01	6.701235592257841489e-01	6.701235592257841489e-01	6.701235592257841489e-01	6.701235592257841489e-01	6.701235592257841489e-01	6.701235592257841489e-01	6.701235592257841489e-01	6.701235592257841489e-01
6.705151302957771398e-01	6.705151302957771398e-01	6.705151302957771398e-01	6.705151302957771398e-01	6.705151302957771398e-01	6.705151302957771398e-01	6.705151302957771398e-01	6.705151302957771398e-01	6.705151302957771398e-01	6.705151302957771398e-01	6.705151302957771398e-01	6.705151302957771398e-01
4.119807607024765783e-01	4.119807607024765783e-01	4.119807607024765783e-01	4.119807607024765783e-01	4.119807607024765783e-01	4.119807607024765783e-01	4.119807607024765783e-01	4.119807607024765783e-01	4.119807607024765783e-01	4.119807607024765783e-01	4.119807607024765783e-01	4.119807607024765783e-01
4.126983094184460965e-01	4.126983094184460965e-01	4.126983094184460965e-01	4.126983094184460965e-01	4.126983094184460965e-01	4.126983094184460965e-01	4.126983094184460965e-01	4.126983094184460965e-01	4.126983094184460965e-01	4.126983094184460965e-01	4.126983094184460965e-01	4.126983094184460965e-01
4.114166738673565860e-01	4.114166738673565860e-01	4.114166738673565860e-01	4.114166738673565860e-01	4.114166738673565860e-01	4.114166738673565860e-01	4.114166738673565860e-01	4.114166738673565860e-01	4.114166738673565860e-01	4.114166738673565860e-01	4.114166738673565860e-01	4.114166738673565860e-01
4.118512315823651959e-01	4.118512315823651959e-01	4.118512315823651959e-01	4.118512315823651959e-01	4.118512315823651959e-01	4.118512315823651959e-01	4.118512315823651959e-01	4.118512315823651959e-01	4.118512315823651959e-01	4.118512315823651959e-01	4.118512315823651959e-01	4.118512315823651959e-01
4.121111825638835713e-01	4.121111825638835713e-01	4.121111825638835713e-01	4.121111825638835713e-01	4.121111825638835713e-01	4.121111825638835713e-01	4.121111825638835713e-01	4.121111825638835713e-01	4.121111825638835713e-01	4.121111825638835713e-01	4.121111825638835713e-01	4.121111825638835713e-01
2.860892826951678125e-01	2.860892826951678125e-01	2.860892826951678125e-01	2.860892826951678125e-01	2.860892826951678125e-01	2.860892826951678125e-01	2.860892826951678125e-01	2.860892826951678125e-01	2.860892826951678125e-01	2.860892826951678125e-01	2.860892826951678125e-01	2.860892826951678125e-01
2.859510578240753165e-01	2.859510578240753165e-01	2.859510578240753165e-01	2.859510578240753165e-01	2.859510578240753165e-01	2.859510578240753165e-01	2.859510578240753165e-01	2.859510578240753165e-01	2.859510578240753165e-01	2.859510578240753165e-01	2.859510578240753165e-01	2.859510578240753165e-01
2.874649240862482413e-01	2.874649240862482413e-01	2.874649240862482413e-01	2.874649240862482413e-01	2.874649240862482413e-01	2.874649240862482413e-01	2.874649240862482413e-01	2.874649240862482413e-01	2.874649240862482413e-01	2.874649240862482413e-01	2.874649240862482413e-01	2.874649240862482413e-01
5.339526994924774783e-01	5.339526994924774783e-01	5.339526994924774783e-01	5.339526994924774783e-01	5.339526994924774783e-01	5.339526994924774783e-01	5.339526994924774783e-01	5.339526994924774783e-01	5.339526994924774783e-01	5.339526994924774783e-01	5.339526994924774783e-01	5.339526994924774783e-01
5.339542764416994602e-01	5.339542764416994602e-01	5.339542764416994602e-01	5.339542764416994602e-01	5.339542764416994602e-01	5.339542764416994602e-01	5.339542764416994602e-01	5.339542764416994602e-01	5.339542764416994602e-01	5.339542764416994602e-01	5.339542764416994602e-01	5.339542764416994602e-01
6.822894421475963478e-01	6.822894421475963478e-01	6.822894421475963478e-01	6.822894421475963478e-01	6.822894421475963478e-01	6.822894421475963478e-01	6.822894421475963478e-01	6.822894421475963478e-01	6.822894421475963478e-01	6.822894421475963478e-01	6.822894421475963478e-01	6.822894421475963478e-01
6.823426423070557689e-01	6.823426423070557689e-01	6.823426423070557689e-01	6.823426423070557689e-01	6.823426423070557689e-01	6.823426423070557689e-01	6.823426423070557689e-01	6.823426423070557689e-01	6.823426423070557689e-01	6.823426423070557689e-01	6.823426423070557689e-01	6.823426423070557689e-01
6.827164844766584473e-01	6.827164844766584473e-01	6.827164844766584473e-01	6.827164844766584473e-01	6.827164844766584473e-01	6.827164844766584473e-01	6.827164844766584473e-01	6.827164844766584473e-01	6.827164844766584473e-01	6.827164844766584473e-01	6.827164844766584473e-01	6.827164844766584473e-01
7.637736397058890736e-01	7.637736397058890736e-01	7.637736397058890736e-01	7.637736397058890736e-01	7.637736397058890736e-01	7.637736397058890736e-01	7.637736397058890736e-01	7.637736397058890736e-01	7.637736397058890736e-01	7.637736397058890736e-01	7.637736397058890736e-01	7.637736397058890736e-01
7.637567505843066984e-01	7.637567505843066984e-01	7.637567505843066984e-01	7.637567505843066984e-01	7.637567505843066984e-01	7.637567505843066984e-01	7.637567505843066984e-01	7.637567505843066984e-01	7.637567505843066984e-01	7.637567505843066984e-01	7.637567505843066984e-01	7.637567505843066984e-01
7.650544296903513120e-01	7.650544296903513120e-01	7.650544296903513120e-01	7.650544296903513120e-01	7.650544296903513120e-01	7.650544296903513120e-01	7.650544296903513120e-01	7.650544296903513120e-01	7.650544296903513120e-01	7.650544296903513120e-01	7.650544296903513120e-01	7.650544296903513120e-01
9.164322301305709573e-01	9.164322301305709573e-01	9.164322301305709573e-01	9.164322301305709573e-01	9.164322301305709573e-01	9.164322301305709573e-01	9.164322301305709573e-01	9.164322301305709573e-01	9.164322301305709573e-01	9.164322301305709573e-01	9.164322301305709573e-01	9.164322301305709573e-01
9.174177125067929373e-01	9.174177125067929373e-01	9.174177125067929373e-01	9.174177125067929373e-01	9.174177125067929373e-01	9.174177125067929373e-01	9.174177125067929373e-01	9.174177125067929373e-01	9.174177125067929373e-01	9.174177125067929373e-01	9.174177125067929373e-01	9.174177125067929373e-01
6.123966232777551255e-01	6.123966232777551255e-01	6.123966232777551255e-01	6.123966232777551255e-01	6.123966232777551255e-01	6.123966232777551255e-01	6.123966232777551255e-01	6.123966232777551255e-01	6.123966232777551255e-01	6.123966232777551255e-01	6.123966232777551255e-01	6.123966232777551255e-01
6.123596183956457883e-01	6.123596183956457883e-01	6.123596183956457883e-01	6.123596183956457883e-01	6.123596183956457883e-01	6.123596183956457883e-01	6.123596183956457883e-01	6.123596183956457883e-01	6.123596183956457883e-01	6.123596183956457883e-01	6.123596183956457883e-01	6.123596183956457883e-01
6.109975772250906267e-01	6.109975772250906267e-01	6.109975772250906267e-01	6.109975772250906267e-01	6.109975772250906267e-01	6.109975772250906267e-01	6.109975772250906267e-01	6.109975772250906267e-01	6.109975772250906267e-01	6.109975772250906267e-01	6.109975772250906267e-01	6.109975772250906267e-01
6.109689015509097709e-01	6.109689015509097709e-01	6.109689015509097709e-01	6.109689015509097709e-01	6.109689015509097709e-01	6.109689015509097709e-01	6.109689015509097709e-01	6.109689015509097709e-01	6.109689015509097709e-01	6.109689015509097709e-01	6.109689015509097709e-01	6.109689015509097709e-01
9.129631962690250013e-01	9.129631962690250013e-01	9.129631962690250013e-01	9.129631962690250013e-01	9.129631962690250013e-01	9.129631962690250013e-01	9.129631962690250013e-01	9.129631962690250013e-01	9.129631962690250013e-01	9.129631962690250013e-01	9.129631962690250013e-01	9.129631962690250013e-01
9.130333378808902500e-01	9.130333378808902500e-01	9.130333378808902500e-01	9.130333378808902500e-01	9.130333378808902500e-01	9.130333378808902500e-01	9.130333378808902500e-01	9.130333378808902500e-01	9.130333378808902500e-01	9.130333378808902500e-01	9.130333378808902500e-01	9.130333378808902500e-01
9.129093401308390199e-01	9.129093401308390199e-01	9.129093401308390199e-01	9.129093401308390199e-01	9.129093401308390199e-01	9.129093401308390199e-01	9.129093401308390199e-01	9.129093401308390199e-01	9.129093401308390199e-01	9.129093401308390199e-01	9.129093401308390199e-01	9.129093401308390199e-01
3.101093117088336015e-01	3.101093117088336015e-01	3.101093117088336015e-01	3.101093117088336015e-01	3.101093117088336015e-01	3.101093117088336015e-01	3.101093117088336015e-01	3.101093117088336015e-01	3.101093117088336015e-01	3.101093117088336015e-01	3.101093117088336015e-01	3.101093117088336015e-01
4.503242357417691077e-01	4.503242357417691077e-01	4.503242357417691077e-01	4.503242357417691077e-01	4.503242357417691077e-01	4.503242357417691077e-01	4.503242357417691077e-01	4.503242357417691077e-01	4.503242357417691077e-01	4.503242357417691077e-01	4.503242357417691077e-01	4.503242357417691077e-01
4.511524879808110899e-01	4.511524879808110899e-01	4.511524879808110899e-01	4.511524879808110899e-01	4.511524879808110899e-01	4.511524879808110899e-01	4.511524879808110899e-01	4.511524879808110899e-01	4.511524879808110899e-01	4.511524879808110899e-01	4.511524879808110899e-01	4.511524879808110899e-01
4.510396384065347153e-01	4.510396384065347153e-01	4.510396384065347153e-01	4.510396384065347153e-01	4.510396384065347153e-01	4.510396384065347153e-01	4.510396384065347153e-01	4.510396384065347153e-01	4.510396384065347153e-01	4.510396384065347153e-01	4.510396384065347153e-01	4.510396384065347153e-01
4.506620392915572371e-01	4.506620392915572371e-01	4.506620392915572371e-01	4.506620392915572371e-01	4.506620392915572371e-01	4.506620392915572371e-01	4.506620392915572371e-01	4.506620392915572371e-01	4.506620392915572371e-01	4.506620392915572371e-01	4.506620392915572371e-01	4.506620392915572371e-01
4.504015868190948679e-01	4.504015868190948679e-01	4.504015868190948679e-01	4.504015868190948679e-01	4.504015868190948679e-01	4.504015868190948679e-01	4.504015868190948679e-01	4.504015868190948679e-01	4.504015868190948679e-01	4.504015868190948679e-01	4.504015868190948679e-01	4.504015868190948679e-01
1.959181588557515896e-01	1.959181588557515896e-01	1.959181588557515896e-01	1.959181588557515896e-01	1.959181588557515896e-01	1.959181588557515896e-01	1.959181588557515896e-01	1.959181588557515896e-01	1.959181588557515896e-01	1.959181588557515896e-01	1.959181588557515896e-01	1.959181588557515896e-01
1.971632775501043489e-01	1.971632775501043489e-01	1.971632775501043489e-01	1.971632775501043489e-01	1.971632775501043489e-01	1.971632775501043489e-01	1.971632775501043489e-01	1.971632775501043489e-01	1.971632775501043489e-01	1.971632775501043489e-01	1.971632775501043489e-01	1.971632775501043489e-01
1.810896976421644544e-01	1.810896976421644544e-01	1.810896976421644544e-01	1.810896976421644544e-01	1.810896976421644544e-01	1.810896976421644544e-01	1.810896976421644544e-01	1.810896976421644544e-01	1.810896976421644544e-01	1.810896976421644544e-01	1.810896976421644544e-01	1.810896976421644544e-01
1.806316743208114528e-01	1.806316743208114528e-01	1.806316743208114528e-01	1.806316743208114528e-01	1.806316743208114528e-01	1.806316743208114528e-01	1.806316743208114528e-01	1.806316743208114528e-01	1.806316743208114528e-01	1.806316743208114528e-01	1.806316743208114528e-01	1.806316743208114528e-01
1.815699726256633784e-01	1.815699726256633784e-01	1.815699726256633784e-01	1.815699726256633784e-01	1.815699726256633784e-01	1.815699726256633784e-01	1.815699726256633784e-01	1.815699726256633784e-01	1.815699726256633784e-01	1.815699726256633784e-01	1.815699726256633784e-01	1.815699726256633784e-01
5.169274760657267542e-01	5.169274760657267542e-01	5.169274760657267542e-01	5.169274760657267542e-01	5.169274760657267542e-01	5.169274760657267542e-01	5.169274760657267542e-01	5.169274760657267542e-01	5.169274760657267542e-01	5.169274760657267542e-01	5.169274760657267542e-01	5.169274760657267542e-01
5.170793018179292710e-01	5.170793018179292710e-01	5.170793018179292710e-01	5.170793018179292710e-01	5.170793018179292710e-01	5.170793018179292710e-01	5.170793018179292710e-01	5.170793018179292710e-01	5.170793018179292710e-01	5.170793018179292710e-01	5.170793018179292710e-01	5.170793018179292710e-01
5.185705464128891329e-01	5.185705464128891329e-01	5.185705464128891329e-01	5.185705464128891329e-01	5.185705464128891329e-01	5.185705464128891329e-01	5.185705464128891329e-01	5.185705464128891329e-01	5.185705464128891329e-01	5.185705464128891329e-01	5.185705464128891329e-01	5.185705464128891329e-01
5.178448318112964799e-01	5.178448318112964799e-01	5.178448318112964799e-01	5.178448318112964799e-01	5.178448318112964799e-01	5.178448318112964799e-01	5.178448318112964799e-01	5.178448318112964799e-01	5.178448318112964799e-01	5.178448318112964799e-01	5.178448318112964799e-01	5.178448318112964799e-01
9.923379654655143378e-01	9.923379654655143378e-01	9.923379654655143378e-01	9.923379654655143378e-01	9.923379654655143378e-01	9.923379654655143378e-01	9.923379654655143378e-01	9.923379654655143378e-01	9.923379654655143378e-01	9.923379654655143378e-01	9.923379654655143378e-01	9.923379654655143378e-01
6.038311908652651550e-01	6.038311908652651550e-01	6.038311908652651550e-01	6.038311908652651550e-01	6.038311908652651550e-01	6.038311908652651550e-01	6.038311908652651550e-01	6.038311908652651550e-01	6.038311908652651550e-01	6.038311908652651550e-01	6.038311908652651550e-01	6.038311908652651550e-01
6.048716182355644566e-01	6.048716182355644566e-01	6.048716182355644566e-01	6.048716182355644566e-01	6.048716182355644566e-01	6.048716182355644566e-01	6.048716182355644566e-01	6.048716182355644566e-01	6.048716182355644566e-01	6.048716182355644566e-01	6.048716182355644566e-01	6.048716182355644566e-01
6.036754142819283908e-01	6.036754142819283908e-01	6.036754142819283908e-01	6.036754142819283908e-01	6.036754142819283908e-01	6.036754142819283908e-01	6.036754142819283908e-01	6.036754142819283908e-01	6.036754142819283908e-01	6.036754142819283908e-01	6.036754142819283908e-01	6.036754142819283908e-01
4.586338875867306819e-01	4.586338875867306819e-01	4.586338875867306819e-01	4.586338875867306819e-01	4.586338875867306819e-01	4.586338875867306819e-01	4.586338875867306819e-01	4.586338875867306819e-01	4.586338875867306819e-01	4.586338875867306819e-01	4.586338875867306819e-01	4.586338875867306819e-01
4.587066305635181807e-01	4.587066305635181807e-01	4.587066305635181807e-01	4.587066305635181807e-01	4.587066305635181807e-01	4.587066305635181807e-01	4.587066305635181807e-01	4.587066305635181807e-01	4.587066305635181807e-01	4.587066305635181807e-01	4.587066305635181807e-01	4.587066305635181807e-01
4.594994424165633751e-01	4.594994424165633751e-01	4.594994424165633751e-01	4.594994424165633751e-01	4.594994424165633751e-01	4.594994424165633751e-01	4.594994424165633751e-01	4.594994424165633751e-01	4.594994424165633751e-01	4.594994424165633751e-01	4.594994424165633751e-01	4.594994424165633751e-01
4.596637190732325018e-01	4.596637190732325018e-01	4.596637190732325018e-01	4.596637190732325018e-01	4.596637190732325018e-01	4.596637190732325018e-01	4.596637190732325018e-01	4.596637190732325018e-01	4.596637190732325018e-01	4.596637190732325018e-01	4.596637190732325018e-01	4.596637190732325018e-01
6.782003656598055430e-02	6.782003656598055430e-02	6.782003656598055430e-02	6.782003656598055430e-02	6.782003656598055430e-02	6.782003656598055430e-02	6.782003656598055430e-02	6.782003656598055430e-02	6.782003656598055430e-02	6.782003656598055430e-02	6.782003656598055430e-02	6.782003656598055430e-02
6.848459209033494477e-02	6.848459209033494477e-02	6.848459209033494477e-02	6.848459209033494477e-02	6.848459209033494477e-02	6.848459209033494477e-02	6.848459209033494477e-02	6.848459209033494477e-02	6.848459209033494477e-02	6.848459209033494477e-02	6.848459209033494477e-02	6.848459209033494477e-02
6.742540252418859070e-02	6.742540252418859070e-02	6.742540252418859070e-02	6.742540252418859070e-02	6.742540252418859070e-02	6.742540252418859070e-02	6.742540252418859070e-02	6.742540252418859070e-02	6.742540252418859070e-02	6.742540252418859070e-02	6.742540252418859070e-02	6.742540252418859070e-02
6.383233918651945449e-02	6.383233918651945449e-02	6.383233918651945449e-02	6.383233918651945449e-02	6.383233918651945449e-02	6.383233918651945449e-02	6.383233918651945449e-02	6.383233918651945449e-02	6.383233918651945449e-02	6.383233918651945449e-02	6.383233918651945449e-02	6.383233918651945449e-02
6.299800319942014393e-02	6.299800319942014393e-02	6.299800319942014393e-02	6.299800319942014393e-02	6.299800319942014393e-02	6.299800319942014393e-02	6.299800319942014393e-02	6.299800319942014393e-02	6.299800319942014393e-02	6.299800319942014393e-02	6.299800319942014393e-02	6.299800319942014393e-02
6.341942350670025375e-02	6.341942350670025375e-02	6.341942350670025375e-02	6.341942350670025375e-02	6.341942350670025375e-02	6.341942350670025375e-02	6.341942350670025375e-02	6.341942350670025375e-02	6.341942350670025375e-02	6.341942350670025375e-02	6.341942350670025375e-02	6.341942350670025375e-02
9.477717605685774815e-01	9.477717605685774815e-01	9.477717605685774815e-01	9.477717605685774815e-01	9.477717605685774815e-01	9.477717605685774815e-01	9.477717605685774815e-01	9.477717605685774815e-01	9.477717605685774815e-01	9.477717605685774815e-01	9.477717605685774815e-01	9.477717605685774815e-01
9.485065176254674491e-01	9.485065176254674491e-01	9.485065176254674491e-01	9.485065176254674491e-01	9.485065176254674491e-01	9.485065176254674491e-01	9.485065176254674491e-01	9.485065176254674491e-01	9.485065176254674491e-01	9.485065176254674491e-01	9.485065176254674491e-01	9.485065176254674491e-01
9.476318373121420668e-01	9.476318373121420668e-01	9.476318373121420668e-01	9.476318373121420668e-01	9.476318373121420668e-01	9.476318373121420668e-01	9.476318373121420668e-01	9.476318373121420668e-01	9.476318373121420668e-01	9.476318373121420668e-01	9.476318373121420668e-01	9.476318373121420668e-01
4.727673260576629316e-02	4.727673260576629316e-02	4.727673260576629316e-02	4.727673260576629316e-02	4.727673260576629316e-02	4.727673260576629316e-02	4.727673260576629316e-02	4.727673260576629316e-02	4.727673260576629316e-02	4.727673260576629316e-02	4.727673260576629316e-02	4.727673260576629316e-02
4.837640136585669159e-02	4.837640136585669159e-02	4.837640136585669159e-02	4.837640136585669159e-02	4.837640136585669159e-02	4.837640136585669159e-02	4.837640136585669159e-02	4.837640136585669159e-02	4.837640136585669159e-02	4.837640136585669159e-02	4.837640136585669159e-02	4.837640136585669159e-02
8.546399411051301964e-01	8.546399411051301964e-01	8.546399411051301964e-01	8.546399411051301964e-01	8.546399411051301964e-01	8.546399411051301964e-01	8.546399411051301964e-01	8.546399411051301964e-01	8.546399411051301964e-01	8.546399411051301964e-01	8.546399411051301964e-01	8.546399411051301964e-01
8.554916385936124357e-01	8.554916385936124357e-01	8.554916385936124357e-01	8.554916385936124357e-01	8.554916385936124357e-01	8.554916385936124357e-01	8.554916385936124357e-01	8.554916385936124357e-01	8.554916385936124357e-01	8.554916385936124357e-01	8.554916385936124357e-01	8.554916385936124357e-01
3.219783895109410432e-01	3.219783895109410432e-01	3.219783895109410432e-01	3.219783895109410432e-01	3.219783895109410432e-01	3.219783895109410432e-01	3.219783895109410432e-01	3.219783895109410432e-01	3.219783895109410432e-01	3.219783895109410432e-01	3.219783895109410432e-01	3.219783895109410432e-01
3.213300819393901109e-01	3.213300819393901109e-01	3.213300819393901109e-01	3.213300819393901109e-01	3.213300819393901109e-01	3.213300819393901109e-01	3.213300819393901109e-01	3.213300819393901109e-01	3.213300819393901109e-01	3.213300819393901109e-01	3.213300819393901109e-01	3.213300819393901109e-01
5.108993128895065183e-01	5.108993128895065183e-01	5.108993128895065183e-01	5.108993128895065183e-01	5.108993128895065183e-01	5.108993128895065183e-01	5.108993128895065183e-01	5.108993128895065183e-01	5.108993128895065183e-01	5.108993128895065183e-01	5.108993128895065183e-01	5.108993128895065183e-01
5.096781645081137624e-01	5.096781645081137624e-01	5.096781645081137624e-01	5.096781645081137624e-01	5.096781645081137624e-01	5.096781645081137624e-01	5.096781645081137624e-01	5.096781645081137624e-01	5.096781645081137624e-01	5.096781645081137624e-01	5.096781645081137624e-01	5.096781645081137624e-01
5.102946948591623455e-01	5.102946948591623455e-01	5.102946948591623455e-01	5.102946948591623455e-01	5.102946948591623455e-01	5.102946948591623455e-01	5.102946948591623455e-01	5.102946948591623455e-01	5.102946948591623455e-01	5.102946948591623455e-01	5.102946948591623455e-01	5.102946948591623455e-01
6.073430626007032540e-01	6.073430626007032540e-01	6.073430626007032540e-01	6.073430626007032540e-01	6.073430626007032540e-01	6.073430626007032540e-01	6.073430626007032540e-01	6.073430626007032540e-01	6.073430626007032540e-01	6.073430626007032540e-01	6.073430626007032540e-01	6.073430626007032540e-01
6.086187105724589763e-01	6.086187105724589763e-01	6.086187105724589763e-01	6.086187105724589763e-01	6.086187105724589763e-01	6.086187105724589763e-01	6.086187105724589763e-01	6.086187105724589763e-01	6.086187105724589763e-01	6.086187105724589763e-01	6.086187105724589763e-01	6.086187105724589763e-01
6.074048236455698024e-01	6.074048236455698024e-01	6.074048236455698024e-01	6.074048236455698024e-01	6.074048236455698024e-01	6.074048236455698024e-01	6.074048236455698024e-01	6.074048236455698024e-01	6.074048236455698024e-01	6.074048236455698024e-01	6.074048236455698024e-01	6.074048236455698024e-01
6.980516016713083083e-01	6.980516016713083083e-01	6.980516016713083083e-01	6.980516016713083083e-01	6.980516016713083083e-01	6.980516016713083083e-01	6.980516016713083083e-01	6.980516016713083083e-01	6.980516016713083083e-01	6.980516016713083083e-01	6.980516016713083083e-01	6.980516016713083083e-01
6.983178630693938072e-01	6.983178630693938072e-01	6.983178630693938072e-01	6.983178630693938072e-01	6.983178630693938072e-01	6.983178630693938072e-01	6.983178630693938072e-01	6.983178630693938072e-01	6.983178630693938072e-01	6.983178630693938072e-01	6.983178630693938072e-01	6.983178630693938072e-01
6.663707261873320631e-01	6.663707261873320631e-01	6.663707261873320631e-01	6.663707261873320631e-01	6.663707261873320631e-01	6.663707261873320631e-01	6.663707261873320631e-01	6.663707261873320631e-01	6.663707261873320631e-01	6.663707261873320631e-01	6.663707261873320631e-01	6.663707261873320631e-01
2.584760525780797069e-01	2.584760525780797069e-01	2.584760525780797069e-01	2.584760525780797069e-01	2.584760525780797069e-01	2.584760525780797069e-01	2.584760525780797069e-01	2.584760525780797069e-01	2.584760525780797069e-01	2.584760525780797069e-01	2.584760525780797069e-01	2.584760525780797069e-01
2.597068443666094573e-01	2.597068443666094573e-01	2.597068443666094573e-01	2.597068443666094573e-01	2.597068443666094573e-01	2.597068443666094573e-01	2.597068443666094573e-01	2.597068443666094573e-01	2.597068443666094573e-01	2.597068443666094573e-01	2.597068443666094573e-01	2.597068443666094573e-01
9.416010726460983804e-01	9.416010726460983804e-01	9.416010726460983804e-01	9.416010726460983804e-01	9.416010726460983804e-01	9.416010726460983804e-01	9.416010726460983804e-01	9.416010726460983804e-01	9.416010726460983804e-01	9.416010726460983804e-01	9.416010726460983804e-01	9.416010726460983804e-01
9.412557727702361987e-01	9.412557727702361987e-01	9.412557727702361987e-01	9.412557727702361987e-01	9.412557727702361987e-01	9.412557727702361987e-01	9.412557727702361987e-01	9.412557727702361987e-01	9.412557727702361987e-01	9.412557727702361987e-01	9.412557727702361987e-01	9.412557727702361987e-01
7.837169840511102326e-01	7.837169840511102326e-01	7.837169840511102326e-01	7.837169840511102326e-01	7.837169840511102326e-01	7.837169840511102326e-01	7.837169840511102326e-01	7.837169840511102326e-01	7.837169840511102326e-01	7.837169840511102326e-01	7.837169840511102326e-01	7.837169840511102326e-01
6.159835142973478783e-01	6.159835142973478783e-01	6.159835142973478783e-01	6.159835142973478783e-01	6.159835142973478783e-01	6.159835142973478783e-01	6.159835142973478783e-01	6.159835142973478783e-01	6.159835142973478783e-01	6.159835142973478783e-01	6.159835142973478783e-01	6.159835142973478783e-01
